# Supplementary material for: {1-[(3,5-Dimethyl-4H-1,2,4-triazol-4-yl)imino]eth­yl}ferrocene
Source: Acta Crystallogr Sect E Struct Rep Online. 2008 Sep 17;64(Pt 10):m1275. doi: 10.1107/S1600536808028973 (PMC2959328; doi:10.1107/S1600536808028973)
Supplement: Supplementary file 1 [file e-64-m1275-sup1.cif]

##############################################################################
###                                                                        ###
###        Electronic paper (Acta Crystallographica Section E)             ###
###                                                                        ###
##############################################################################
#                                                                            #
# This CIF contains the data in a paper accepted for publication in Acta     #
# Crystallographica Section E. It conforms to the requirements of Notes      #
# for Authors for Section E, and has been peer reviewed under the auspices   #
# of the IUCr Commission on Journals.                                        #
#                                                                            #
# Full details of the Crystallographic Information File format               #
# are given in the paper "The Crystallographic Information File (CIF):       #
# a New Standard Archive File for Crystallography" by S. R. Hall, F. H.      #
# Allen and I. D. Brown [Acta Cryst. (1991), A47, 655-685].                  #
#                                                                            #
# The current version of the core CIF dictionary is obtainable from          #
# ftp://ftp.iucr.org/pub/cif_core.dic. The current version number is 2.4.    #
#                                                                            #
# Software is freely available for graphical display of the structure(s) in  #
# this CIF.  For information consult the CIF home page http://www.iucr.org/  #
# cif/home.html                                                              #
#                                                                            #
# This file may be used for bona fide research purposes within the           #
# scientific community so long as proper attribution is given to the journal # 
# article from which it was obtained.                                        #
#                                                                            #
##############################################################################
                                             
data_global
_audit_creation_method     'form.cif (version 2.0)'
_journal_data_validation_number     ?
_journal_date_recd_electronic     2008-08-21
_journal_date_accepted     2008-09-10
_journal_name_full     'Acta Crystallographica, Section E'
_journal_year     2008
_journal_volume     64
_journal_issue     10
_journal_page_first     m1275
_journal_page_last     m1275
_journal_paper_category     QM
_journal_coeditor_code     SI2106
_publ_contact_author_name     'Professor Mao-Ping Song'
_publ_contact_author_address
;
Department of Chemistry
Henan Key Laboratory of Chemical Biology and Organic Chemistry
Zhengzhou University
Zhengzhou 450052
People's Republic of China
;
_publ_contact_author_email     'maopingsong@zzu.edu.cn'
_publ_contact_author_fax     '086 371 67763207'
_publ_contact_author_phone     '086 371 67766667'
_publ_section_title
;
{1-[(3,5-Dimethyl-4<i>H</i>-1,2,4-triazol-4-yl)imino]ethyl}ferrocene
;
loop_
    _publ_author_name
    _publ_author_address
    'Xin-Qi Hao'
;
Department of Chemistry
Henan Key Laboratory of Chemical Biology and Organic Chemistry
Zhengzhou University
Zhengzhou 450052
People's Republic of China
;
    'Dong-Song Liang'
;
College of Materials Science and Engineering
Zhengzhou University
Zhengzhou 450052
People's Republic of China
;
    'Ruo-Yi Liu'
;
Department of Chemistry
Henan Key Laboratory of Chemical Biology and Organic Chemistry
Zhengzhou University
Zhengzhou 450052
People's Republic of China
;
    'Jun-Fang Gong'
;
Department of Chemistry
Henan Key Laboratory of Chemical Biology and Organic Chemistry
Zhengzhou University
Zhengzhou 450052
People's Republic of China
;
    'Mao-Ping Song'
;
Department of Chemistry
Henan Key Laboratory of Chemical Biology and Organic Chemistry
Zhengzhou University
Zhengzhou 450052
People's Republic of China
;
data_I
_audit_creation_method     SHELXL97
_chemical_name_systematic
;
{1-[(3,5-Dimethyl-4<i>H</i>-1,2,4-triazol-4-yl)imino]ethyl}ferrocene
;
_chemical_name_common     ?
_chemical_formula_moiety     'C16 H18 Fe N4'
_chemical_formula_sum     'C16 H18 Fe N4'
_chemical_formula_iupac     '[Fe (C5 H5) (C11 H13 N4)]'
_chemical_formula_weight     322.19
_chemical_melting_point     ?
_symmetry_cell_setting     monoclinic
_symmetry_space_group_name_H-M     'P 21/c'
loop_
    _symmetry_equiv_pos_as_xyz
    'x, y, z'
    '-x, y+1/2, -z+1/2'
    '-x, -y, -z'
    'x, -y-1/2, z-1/2'
_cell_length_a     8.7851(18)
_cell_length_b     13.271(3)
_cell_length_c     13.035(3)
_cell_angle_alpha     90.00
_cell_angle_beta     104.49(3)
_cell_angle_gamma     90.00
_cell_volume     1471.4(5)
_cell_formula_units_Z     4
_cell_measurement_reflns_used     4008
_cell_measurement_theta_min     2.5306
_cell_measurement_theta_max     26.0870
_cell_measurement_temperature     293(2)
_exptl_crystal_description     block
_exptl_crystal_colour     red
_exptl_crystal_size_max     0.30
_exptl_crystal_size_mid     0.26
_exptl_crystal_size_min     0.20
_exptl_crystal_density_diffrn     1.454
_exptl_crystal_density_meas     ?
_exptl_crystal_density_method     'not measured'
_exptl_crystal_F_000     672
_exptl_absorpt_coefficient_mu     1.023
_exptl_absorpt_correction_type     multi-scan
_exptl_absorpt_process_details     '(SADABS; Sheldrick, 1996)'
_exptl_absorpt_correction_T_min     0.7489
_exptl_absorpt_correction_T_max     0.8215
_exptl_special_details
;
;
_diffrn_ambient_temperature     295(2)
_diffrn_radiation_type     MoK\a
_diffrn_radiation_wavelength     0.71073
_diffrn_radiation_source     'fine-focus sealed tube'
_diffrn_radiation_monochromator     graphite
_diffrn_measurement_device_type     'Rigaku/MSC MODEL? CCD area-detector'
_diffrn_measurement_method     '\f and \w scans'
_diffrn_detector_area_resol_mean     ?
_diffrn_reflns_number     14449
_diffrn_reflns_av_R_equivalents     0.0264
_diffrn_reflns_av_sigmaI/netI     0.0177
_diffrn_reflns_theta_min     2.96
_diffrn_reflns_theta_max     25.00
_diffrn_reflns_theta_full     25.00
_diffrn_measured_fraction_theta_max     0.997
_diffrn_measured_fraction_theta_full     0.997
_diffrn_reflns_limit_h_min     -10
_diffrn_reflns_limit_h_max     10
_diffrn_reflns_limit_k_min     -15
_diffrn_reflns_limit_k_max     15
_diffrn_reflns_limit_l_min     -15
_diffrn_reflns_limit_l_max     15
_diffrn_standards_number     0
_diffrn_standards_interval_count     ?
_diffrn_standards_interval_time     ?
_diffrn_standards_decay_%     ?
_refine_special_details
;
Refinement of <i>F</i>^2^ against ALL reflections. The weighted <i>R</i>-factor
<i>wR</i> and goodness of fit <i>S</i> are based on <i>F</i>^2^, conventional
<i>R</i>-factors <i>R</i> are based on <i>F</i>, with <i>F</i> set to zero for
negative <i>F</i>^2^. The threshold expression of <i>F</i>^2^ >
\s(<i>F</i>^2^) is used only for calculating <i>R</i>-factors(gt) <i>etc</i>.
and is not relevant to the choice of reflections for refinement.
<i>R</i>-factors based on <i>F</i>^2^ are statistically about twice as large
as those based on <i>F</i>, and <i>R</i>- factors based on ALL data will be
even larger.
;
_reflns_number_total     2583
_reflns_number_gt     2485
_reflns_threshold_expression     I>2\s(I)
_refine_ls_structure_factor_coef     Fsqd
_refine_ls_matrix_type     full
_refine_ls_R_factor_all     0.0310
_refine_ls_R_factor_gt     0.0294
_refine_ls_wR_factor_gt     0.0674
_refine_ls_wR_factor_ref     0.0684
_refine_ls_goodness_of_fit_ref     1.094
_refine_ls_restrained_S_all     1.094
_refine_ls_number_reflns     2583
_refine_ls_number_parameters     193
_refine_ls_number_restraints     0
_refine_ls_hydrogen_treatment     constr
_refine_ls_weighting_scheme     calc
_refine_ls_weighting_details
            'w = 1/[\s^2^(Fo^2^)+(0.0310P)^2^+0.6853P] where P=(Fo^2^+2Fc^2^)/3'
_atom_sites_solution_hydrogens     geom
_atom_sites_solution_primary     direct
_atom_sites_solution_secondary     difmap
_refine_ls_shift/su_max     0.001
_refine_ls_shift/su_mean     0.000
_refine_diff_density_max     0.220
_refine_diff_density_min     -0.181
_refine_ls_extinction_method     none
_refine_ls_extinction_coef     ?
loop_
    _atom_type_symbol
    _atom_type_description
    _atom_type_scat_dispersion_real
    _atom_type_scat_dispersion_imag
    _atom_type_scat_source
    'C' 'C' 0.0033 0.0016
                         'International Tables Vol C Tables 4.2.6.8 and 6.1.1.4'
    'H' 'H' 0.0000 0.0000
                         'International Tables Vol C Tables 4.2.6.8 and 6.1.1.4'
    'N' 'N' 0.0061 0.0033
                         'International Tables Vol C Tables 4.2.6.8 and 6.1.1.4'
    'Fe' 'Fe' 0.3463 0.8444
                         'International Tables Vol C Tables 4.2.6.8 and 6.1.1.4'
_computing_data_collection     'CrystalClear (Rigaku/MSC, 2006)'
_computing_cell_refinement     'CrystalClear (Rigaku/MSC, 2006)'
_computing_data_reduction     'CrystalClear (Rigaku/MSC, 2006)'
_computing_structure_solution     'SHELXS97 (Sheldrick, 2008)'
_computing_structure_refinement     'SHELXL97 (Sheldrick, 2008)'
_computing_molecular_graphics     'SHELXTL (Sheldrick, 2008)'
_computing_publication_material     'SHELXTL (Sheldrick, 2008)'
loop_
    _atom_site_type_symbol
    _atom_site_label
    _atom_site_fract_x
    _atom_site_fract_y
    _atom_site_fract_z
    _atom_site_U_iso_or_equiv
    _atom_site_adp_type
    _atom_site_calc_flag
    _atom_site_refinement_flags
    _atom_site_occupancy
    _atom_site_disorder_assembly
    _atom_site_disorder_group
    Fe Fe1 0.14717(3) 0.155436(19) 0.83336(2) 0.02657(10) Uani d . 1 . .
    N N1 0.36589(18) 0.41476(13) 0.94499(13) 0.0366(4) Uani d . 1 . .
    N N2 0.49929(18) 0.37952(13) 0.91279(13) 0.0351(4) Uani d . 1 . .
    N N3 0.7280(2) 0.31235(17) 0.92302(18) 0.0566(5) Uani d . 1 . .
    N N4 0.6890(2) 0.37255(17) 0.83286(17) 0.0538(5) Uani d . 1 . .
    C C1 0.2665(3) 0.06374(16) 0.95248(17) 0.0456(5) Uani d . 1 . .
    H H1 0.3811 0.0571 0.9763 0.055 Uiso calc R 1 . .
    C C2 0.1664(3) 0.00600(16) 0.87231(18) 0.0454(5) Uani d . 1 . .
    H H2 0.1988 -0.0480 0.8310 0.054 Uiso calc R 1 . .
    C C3 0.0112(3) 0.03956(17) 0.86285(19) 0.0482(6) Uani d . 1 . .
    H H3 -0.0834 0.0131 0.8135 0.058 Uiso calc R 1 . .
    C C4 0.0157(3) 0.11866(18) 0.93709(19) 0.0498(6) Uani d . 1 . .
    H H4 -0.0749 0.1562 0.9482 0.060 Uiso calc R 1 . .
    C C5 0.1738(3) 0.13290(17) 0.99218(17) 0.0469(6) Uani d . 1 . .
    H H5 0.2127 0.1826 1.0482 0.056 Uiso calc R 1 . .
    C C6 0.3048(2) 0.23320(14) 0.77318(15) 0.0302(4) Uani d . 1 . .
    H H6 0.4194 0.2305 0.7996 0.036 Uiso calc R 1 . .
    C C7 0.2125(2) 0.17029(15) 0.69381(15) 0.0346(4) Uani d . 1 . .
    H H7 0.2523 0.1162 0.6564 0.042 Uiso calc R 1 . .
    C C8 0.0526(2) 0.19765(16) 0.67915(15) 0.0360(5) Uani d . 1 . .
    H H8 -0.0371 0.1655 0.6300 0.043 Uiso calc R 1 . .
    C C9 0.0439(2) 0.27709(14) 0.74964(15) 0.0324(4) Uani d . 1 . .
    H H9 -0.0528 0.3100 0.7568 0.039 Uiso calc R 1 . .
    C C10 0.2013(2) 0.30161(13) 0.80928(14) 0.0260(4) Uani d . 1 . .
    C C11 0.2331(2) 0.37758(14) 0.89329(14) 0.0270(4) Uani d . 1 . .
    C C12 0.0945(2) 0.42209(15) 0.92519(16) 0.0359(4) Uani d . 1 . .
    H H12A 0.1309 0.4672 0.9838 0.054 Uiso calc R 1 . .
    H H12B 0.0338 0.3691 0.9457 0.054 Uiso calc R 1 . .
    H H12C 0.0301 0.4585 0.8665 0.054 Uiso calc R 1 . .
    C C13 0.6131(2) 0.31904(17) 0.97039(19) 0.0440(5) Uani d . 1 . .
    C C14 0.6040(3) 0.2679(2) 1.0694(2) 0.0640(7) Uani d . 1 . .
    H H14A 0.6814 0.2153 1.0854 0.096 Uiso calc R 1 . .
    H H14B 0.5011 0.2394 1.0608 0.096 Uiso calc R 1 . .
    H H14C 0.6236 0.3158 1.1264 0.096 Uiso calc R 1 . .
    C C15 0.5514(2) 0.41269(16) 0.82868(17) 0.0402(5) Uani d . 1 . .
    C C16 0.4626(3) 0.48245(19) 0.7469(2) 0.0550(6) Uani d . 1 . .
    H H16A 0.5297 0.5061 0.7042 0.083 Uiso calc R 1 . .
    H H16B 0.4264 0.5387 0.7806 0.083 Uiso calc R 1 . .
    H H16C 0.3740 0.4478 0.7030 0.083 Uiso calc R 1 . .
loop_
    _atom_site_aniso_label
    _atom_site_aniso_U_11
    _atom_site_aniso_U_22
    _atom_site_aniso_U_33
    _atom_site_aniso_U_12
    _atom_site_aniso_U_13
    _atom_site_aniso_U_23
    Fe1 0.02826(16) 0.02453(16) 0.02769(16) -0.00021(11) 0.00847(11) 0.00028(11)
    N1 0.0289(8) 0.0381(10) 0.0449(10) -0.0003(7) 0.0130(7) -0.0112(8)
    N2 0.0232(8) 0.0385(9) 0.0442(10) -0.0042(7) 0.0098(7) -0.0095(8)
    N3 0.0298(10) 0.0669(13) 0.0758(15) 0.0070(9) 0.0181(10) 0.0068(12)
    N4 0.0339(10) 0.0674(14) 0.0661(14) -0.0006(9) 0.0237(9) 0.0013(11)
    C1 0.0567(14) 0.0391(12) 0.0384(12) 0.0102(10) 0.0072(10) 0.0107(10)
    C2 0.0691(15) 0.0249(10) 0.0455(12) 0.0014(10) 0.0208(11) 0.0024(9)
    C3 0.0534(14) 0.0409(12) 0.0550(14) -0.0139(11) 0.0223(11) 0.0045(11)
    C4 0.0596(15) 0.0439(13) 0.0588(15) 0.0053(11) 0.0393(13) 0.0130(12)
    C5 0.0758(17) 0.0389(12) 0.0298(11) 0.0017(11) 0.0202(11) 0.0021(9)
    C6 0.0281(9) 0.0323(10) 0.0325(10) -0.0012(8) 0.0116(8) -0.0007(8)
    C7 0.0439(11) 0.0349(11) 0.0274(10) -0.0011(9) 0.0136(9) -0.0021(8)
    C8 0.0378(11) 0.0371(11) 0.0284(10) -0.0042(9) -0.0006(8) 0.0025(9)
    C9 0.0277(9) 0.0308(10) 0.0362(10) 0.0014(8) 0.0033(8) 0.0055(8)
    C10 0.0249(9) 0.0247(9) 0.0295(9) 0.0008(7) 0.0088(7) 0.0040(8)
    C11 0.0262(9) 0.0251(9) 0.0315(10) 0.0002(7) 0.0104(8) 0.0034(8)
    C12 0.0314(10) 0.0386(11) 0.0397(11) 0.0054(9) 0.0125(9) -0.0026(9)
    C13 0.0271(10) 0.0469(13) 0.0550(14) -0.0032(9) 0.0050(10) -0.0010(11)
    C14 0.0489(14) 0.0784(19) 0.0629(16) 0.0037(13) 0.0106(12) 0.0135(15)
    C15 0.0291(10) 0.0438(12) 0.0490(12) -0.0102(9) 0.0122(9) -0.0073(10)
    C16 0.0437(13) 0.0599(15) 0.0623(15) -0.0071(11) 0.0150(12) 0.0090(13)
_geom_special_details
;
All e.s.d.'s (except the e.s.d. in the dihedral angle between two l.s. planes)
are estimated using the full covariance matrix. The cell e.s.d.'s are taken
into account individually in the estimation of e.s.d.'s in distances, angles
and torsion angles; correlations between e.s.d.'s in cell parameters are only
used when they are defined by crystal symmetry. An approximate (isotropic)
treatment of cell e.s.d.'s is used for estimating e.s.d.'s involving l.s.
planes.
;
loop_
    _geom_bond_atom_site_label_1
    _geom_bond_atom_site_label_2
    _geom_bond_site_symmetry_2
    _geom_bond_distance
    _geom_bond_publ_flag
    Fe1 C9 . 2.0310(19) ?
    Fe1 C6 . 2.0350(19) ?
    Fe1 C10 . 2.0402(18) ?
    Fe1 C3 . 2.042(2) ?
    Fe1 C2 . 2.044(2) ?
    Fe1 C1 . 2.044(2) ?
    Fe1 C4 . 2.045(2) ?
    Fe1 C5 . 2.046(2) ?
    Fe1 C7 . 2.0494(19) ?
    Fe1 C8 . 2.051(2) ?
    N1 C11 . 1.290(2) ?
    N1 N2 . 1.419(2) ?
    N2 C13 . 1.354(3) ?
    N2 C15 . 1.363(3) ?
    N3 C13 . 1.311(3) ?
    N3 N4 . 1.391(3) ?
    N4 C15 . 1.310(3) ?
    C1 C5 . 1.409(3) ?
    C1 C2 . 1.412(3) ?
    C1 H1 . 0.9800 ?
    C2 C3 . 1.410(3) ?
    C2 H2 . 0.9800 ?
    C3 C4 . 1.421(3) ?
    C3 H3 . 0.9800 ?
    C4 C5 . 1.407(4) ?
    C4 H4 . 0.9800 ?
    C5 H5 . 0.9800 ?
    C6 C7 . 1.416(3) ?
    C6 C10 . 1.444(3) ?
    C6 H6 . 0.9800 ?
    C7 C8 . 1.417(3) ?
    C7 H7 . 0.9800 ?
    C8 C9 . 1.413(3) ?
    C8 H8 . 0.9800 ?
    C9 C10 . 1.444(3) ?
    C9 H9 . 0.9800 ?
    C10 C11 . 1.463(3) ?
    C11 C12 . 1.503(2) ?
    C12 H12A . 0.9600 ?
    C12 H12B . 0.9600 ?
    C12 H12C . 0.9600 ?
    C13 C14 . 1.479(3) ?
    C14 H14A . 0.9600 ?
    C14 H14B . 0.9600 ?
    C14 H14C . 0.9600 ?
    C15 C16 . 1.478(3) ?
    C16 H16A . 0.9600 ?
    C16 H16B . 0.9600 ?
    C16 H16C . 0.9600 ?
loop_
    _geom_angle_atom_site_label_1
    _geom_angle_atom_site_label_2
    _geom_angle_atom_site_label_3
    _geom_angle_site_symmetry_1
    _geom_angle_site_symmetry_3
    _geom_angle
    _geom_angle_publ_flag
    C9 Fe1 C6 . . 69.23(8) ?
    C9 Fe1 C10 . . 41.54(7) ?
    C6 Fe1 C10 . . 41.52(7) ?
    C9 Fe1 C3 . . 119.75(9) ?
    C6 Fe1 C3 . . 160.23(9) ?
    C10 Fe1 C3 . . 156.19(9) ?
    C9 Fe1 C2 . . 154.55(9) ?
    C6 Fe1 C2 . . 124.47(9) ?
    C10 Fe1 C2 . . 162.36(9) ?
    C3 Fe1 C2 . . 40.38(9) ?
    C9 Fe1 C1 . . 163.11(9) ?
    C6 Fe1 C1 . . 109.00(9) ?
    C10 Fe1 C1 . . 126.01(9) ?
    C3 Fe1 C1 . . 67.77(10) ?
    C2 Fe1 C1 . . 40.41(9) ?
    C9 Fe1 C4 . . 107.15(9) ?
    C6 Fe1 C4 . . 158.00(9) ?
    C10 Fe1 C4 . . 121.37(8) ?
    C3 Fe1 C4 . . 40.71(10) ?
    C2 Fe1 C4 . . 68.24(9) ?
    C1 Fe1 C4 . . 67.84(10) ?
    C9 Fe1 C5 . . 125.62(9) ?
    C6 Fe1 C5 . . 123.19(9) ?
    C10 Fe1 C5 . . 108.82(8) ?
    C3 Fe1 C5 . . 67.89(10) ?
    C2 Fe1 C5 . . 68.00(9) ?
    C1 Fe1 C5 . . 40.30(9) ?
    C4 Fe1 C5 . . 40.24(10) ?
    C9 Fe1 C7 . . 68.49(8) ?
    C6 Fe1 C7 . . 40.57(8) ?
    C10 Fe1 C7 . . 69.16(8) ?
    C3 Fe1 C7 . . 123.13(9) ?
    C2 Fe1 C7 . . 106.84(8) ?
    C1 Fe1 C7 . . 121.81(9) ?
    C4 Fe1 C7 . . 160.03(10) ?
    C5 Fe1 C7 . . 157.74(10) ?
    C9 Fe1 C8 . . 40.50(8) ?
    C6 Fe1 C8 . . 68.38(8) ?
    C10 Fe1 C8 . . 69.05(8) ?
    C3 Fe1 C8 . . 106.12(9) ?
    C2 Fe1 C8 . . 119.77(9) ?
    C1 Fe1 C8 . . 155.79(9) ?
    C4 Fe1 C8 . . 123.78(10) ?
    C5 Fe1 C8 . . 161.24(9) ?
    C7 Fe1 C8 . . 40.43(8) ?
    C11 N1 N2 . . 115.15(16) ?
    C13 N2 C15 . . 106.71(17) ?
    C13 N2 N1 . . 125.56(18) ?
    C15 N2 N1 . . 126.86(17) ?
    C13 N3 N4 . . 107.64(18) ?
    C15 N4 N3 . . 107.37(18) ?
    C5 C1 C2 . . 108.4(2) ?
    C5 C1 Fe1 . . 69.95(12) ?
    C2 C1 Fe1 . . 69.79(12) ?
    C5 C1 H1 . . 125.8 ?
    C2 C1 H1 . . 125.8 ?
    Fe1 C1 H1 . . 125.8 ?
    C3 C2 C1 . . 107.6(2) ?
    C3 C2 Fe1 . . 69.74(12) ?
    C1 C2 Fe1 . . 69.80(12) ?
    C3 C2 H2 . . 126.2 ?
    C1 C2 H2 . . 126.2 ?
    Fe1 C2 H2 . . 126.2 ?
    C2 C3 C4 . . 108.2(2) ?
    C2 C3 Fe1 . . 69.88(12) ?
    C4 C3 Fe1 . . 69.76(12) ?
    C2 C3 H3 . . 125.9 ?
    C4 C3 H3 . . 125.9 ?
    Fe1 C3 H3 . . 125.9 ?
    C5 C4 C3 . . 107.6(2) ?
    C5 C4 Fe1 . . 69.94(12) ?
    C3 C4 Fe1 . . 69.53(12) ?
    C5 C4 H4 . . 126.2 ?
    C3 C4 H4 . . 126.2 ?
    Fe1 C4 H4 . . 126.2 ?
    C4 C5 C1 . . 108.2(2) ?
    C4 C5 Fe1 . . 69.82(13) ?
    C1 C5 Fe1 . . 69.75(12) ?
    C4 C5 H5 . . 125.9 ?
    C1 C5 H5 . . 125.9 ?
    Fe1 C5 H5 . . 125.9 ?
    C7 C6 C10 . . 108.47(16) ?
    C7 C6 Fe1 . . 70.26(11) ?
    C10 C6 Fe1 . . 69.43(10) ?
    C7 C6 H6 . . 125.8 ?
    C10 C6 H6 . . 125.8 ?
    Fe1 C6 H6 . . 125.8 ?
    C6 C7 C8 . . 108.32(17) ?
    C6 C7 Fe1 . . 69.17(11) ?
    C8 C7 Fe1 . . 69.87(11) ?
    C6 C7 H7 . . 125.8 ?
    C8 C7 H7 . . 125.8 ?
    Fe1 C7 H7 . . 125.8 ?
    C9 C8 C7 . . 108.47(17) ?
    C9 C8 Fe1 . . 68.98(11) ?
    C7 C8 Fe1 . . 69.71(11) ?
    C9 C8 H8 . . 125.8 ?
    C7 C8 H8 . . 125.8 ?
    Fe1 C8 H8 . . 125.8 ?
    C8 C9 C10 . . 108.53(17) ?
    C8 C9 Fe1 . . 70.53(11) ?
    C10 C9 Fe1 . . 69.57(10) ?
    C8 C9 H9 . . 125.7 ?
    C10 C9 H9 . . 125.7 ?
    Fe1 C9 H9 . . 125.7 ?
    C9 C10 C6 . . 106.20(16) ?
    C9 C10 C11 . . 122.42(16) ?
    C6 C10 C11 . . 131.23(16) ?
    C9 C10 Fe1 . . 68.89(10) ?
    C6 C10 Fe1 . . 69.05(10) ?
    C11 C10 Fe1 . . 123.25(13) ?
    N1 C11 C10 . . 129.26(17) ?
    N1 C11 C12 . . 113.23(16) ?
    C10 C11 C12 . . 117.50(16) ?
    C11 C12 H12A . . 109.5 ?
    C11 C12 H12B . . 109.5 ?
    H12A C12 H12B . . 109.5 ?
    C11 C12 H12C . . 109.5 ?
    H12A C12 H12C . . 109.5 ?
    H12B C12 H12C . . 109.5 ?
    N3 C13 N2 . . 109.1(2) ?
    N3 C13 C14 . . 126.6(2) ?
    N2 C13 C14 . . 124.2(2) ?
    C13 C14 H14A . . 109.5 ?
    C13 C14 H14B . . 109.5 ?
    H14A C14 H14B . . 109.5 ?
    C13 C14 H14C . . 109.5 ?
    H14A C14 H14C . . 109.5 ?
    H14B C14 H14C . . 109.5 ?
    N4 C15 N2 . . 109.1(2) ?
    N4 C15 C16 . . 126.8(2) ?
    N2 C15 C16 . . 124.03(19) ?
    C15 C16 H16A . . 109.5 ?
    C15 C16 H16B . . 109.5 ?
    H16A C16 H16B . . 109.5 ?
    C15 C16 H16C . . 109.5 ?
    H16A C16 H16C . . 109.5 ?
    H16B C16 H16C . . 109.5 ?
loop_
    _geom_torsion_atom_site_label_1
    _geom_torsion_atom_site_label_2
    _geom_torsion_atom_site_label_3
    _geom_torsion_atom_site_label_4
    _geom_torsion_site_symmetry_1
    _geom_torsion_site_symmetry_2
    _geom_torsion_site_symmetry_3
    _geom_torsion_site_symmetry_4
    _geom_torsion
    _geom_torsion_publ_flag
    C11 N1 N2 C13 . . . . -110.8(2) ?
    C11 N1 N2 C15 . . . . 81.3(2) ?
    C13 N3 N4 C15 . . . . -0.5(3) ?
    C9 Fe1 C1 C5 . . . . 38.3(4) ?
    C6 Fe1 C1 C5 . . . . 119.29(15) ?
    C10 Fe1 C1 C5 . . . . 76.07(17) ?
    C3 Fe1 C1 C5 . . . . -81.56(16) ?
    C2 Fe1 C1 C5 . . . . -119.4(2) ?
    C4 Fe1 C1 C5 . . . . -37.43(15) ?
    C7 Fe1 C1 C5 . . . . 162.25(14) ?
    C8 Fe1 C1 C5 . . . . -161.34(19) ?
    C9 Fe1 C1 C2 . . . . 157.8(3) ?
    C6 Fe1 C1 C2 . . . . -121.27(14) ?
    C10 Fe1 C1 C2 . . . . -164.49(12) ?
    C3 Fe1 C1 C2 . . . . 37.87(14) ?
    C4 Fe1 C1 C2 . . . . 82.01(15) ?
    C5 Fe1 C1 C2 . . . . 119.4(2) ?
    C7 Fe1 C1 C2 . . . . -78.31(16) ?
    C8 Fe1 C1 C2 . . . . -41.9(3) ?
    C5 C1 C2 C3 . . . . -0.2(2) ?
    Fe1 C1 C2 C3 . . . . -59.72(15) ?
    C5 C1 C2 Fe1 . . . . 59.54(15) ?
    C9 Fe1 C2 C3 . . . . -46.5(3) ?
    C6 Fe1 C2 C3 . . . . -162.68(13) ?
    C10 Fe1 C2 C3 . . . . 164.2(2) ?
    C1 Fe1 C2 C3 . . . . 118.7(2) ?
    C4 Fe1 C2 C3 . . . . 37.77(15) ?
    C5 Fe1 C2 C3 . . . . 81.29(16) ?
    C7 Fe1 C2 C3 . . . . -121.70(14) ?
    C8 Fe1 C2 C3 . . . . -79.70(16) ?
    C9 Fe1 C2 C1 . . . . -165.18(18) ?
    C6 Fe1 C2 C1 . . . . 78.62(16) ?
    C10 Fe1 C2 C1 . . . . 45.5(3) ?
    C3 Fe1 C2 C1 . . . . -118.7(2) ?
    C4 Fe1 C2 C1 . . . . -80.92(15) ?
    C5 Fe1 C2 C1 . . . . -37.41(14) ?
    C7 Fe1 C2 C1 . . . . 119.60(14) ?
    C8 Fe1 C2 C1 . . . . 161.61(13) ?
    C1 C2 C3 C4 . . . . 0.3(2) ?
    Fe1 C2 C3 C4 . . . . -59.46(15) ?
    C1 C2 C3 Fe1 . . . . 59.75(15) ?
    C9 Fe1 C3 C2 . . . . 158.96(13) ?
    C6 Fe1 C3 C2 . . . . 46.5(3) ?
    C10 Fe1 C3 C2 . . . . -168.23(18) ?
    C1 Fe1 C3 C2 . . . . -37.90(14) ?
    C4 Fe1 C3 C2 . . . . -119.3(2) ?
    C5 Fe1 C3 C2 . . . . -81.58(15) ?
    C7 Fe1 C3 C2 . . . . 76.51(16) ?
    C8 Fe1 C3 C2 . . . . 117.25(14) ?
    C9 Fe1 C3 C4 . . . . -81.75(16) ?
    C6 Fe1 C3 C4 . . . . 165.8(2) ?
    C10 Fe1 C3 C4 . . . . -48.9(3) ?
    C2 Fe1 C3 C4 . . . . 119.3(2) ?
    C1 Fe1 C3 C4 . . . . 81.39(16) ?
    C5 Fe1 C3 C4 . . . . 37.71(14) ?
    C7 Fe1 C3 C4 . . . . -164.21(14) ?
    C8 Fe1 C3 C4 . . . . -123.46(15) ?
    C2 C3 C4 C5 . . . . -0.3(2) ?
    Fe1 C3 C4 C5 . . . . -59.83(15) ?
    C2 C3 C4 Fe1 . . . . 59.54(15) ?
    C9 Fe1 C4 C5 . . . . -125.37(13) ?
    C6 Fe1 C4 C5 . . . . -48.5(3) ?
    C10 Fe1 C4 C5 . . . . -82.20(15) ?
    C3 Fe1 C4 C5 . . . . 118.7(2) ?
    C2 Fe1 C4 C5 . . . . 81.21(14) ?
    C1 Fe1 C4 C5 . . . . 37.49(13) ?
    C7 Fe1 C4 C5 . . . . 160.6(2) ?
    C8 Fe1 C4 C5 . . . . -166.69(13) ?
    C9 Fe1 C4 C3 . . . . 115.94(15) ?
    C6 Fe1 C4 C3 . . . . -167.2(2) ?
    C10 Fe1 C4 C3 . . . . 159.12(13) ?
    C2 Fe1 C4 C3 . . . . -37.47(14) ?
    C1 Fe1 C4 C3 . . . . -81.20(15) ?
    C5 Fe1 C4 C3 . . . . -118.7(2) ?
    C7 Fe1 C4 C3 . . . . 41.9(3) ?
    C8 Fe1 C4 C3 . . . . 74.63(17) ?
    C3 C4 C5 C1 . . . . 0.2(2) ?
    Fe1 C4 C5 C1 . . . . -59.39(15) ?
    C3 C4 C5 Fe1 . . . . 59.57(15) ?
    C2 C1 C5 C4 . . . . 0.0(2) ?
    Fe1 C1 C5 C4 . . . . 59.44(15) ?
    C2 C1 C5 Fe1 . . . . -59.44(15) ?
    C9 Fe1 C5 C4 . . . . 73.43(16) ?
    C6 Fe1 C5 C4 . . . . 160.41(13) ?
    C10 Fe1 C5 C4 . . . . 116.66(14) ?
    C3 Fe1 C5 C4 . . . . -38.14(14) ?
    C2 Fe1 C5 C4 . . . . -81.87(15) ?
    C1 Fe1 C5 C4 . . . . -119.4(2) ?
    C7 Fe1 C5 C4 . . . . -162.5(2) ?
    C8 Fe1 C5 C4 . . . . 36.5(3) ?
    C9 Fe1 C5 C1 . . . . -167.19(13) ?
    C6 Fe1 C5 C1 . . . . -80.21(16) ?
    C10 Fe1 C5 C1 . . . . -123.96(14) ?
    C3 Fe1 C5 C1 . . . . 81.24(15) ?
    C2 Fe1 C5 C1 . . . . 37.51(14) ?
    C4 Fe1 C5 C1 . . . . 119.4(2) ?
    C7 Fe1 C5 C1 . . . . -43.2(3) ?
    C8 Fe1 C5 C1 . . . . 155.9(2) ?
    C9 Fe1 C6 C7 . . . . -80.80(12) ?
    C10 Fe1 C6 C7 . . . . -119.61(16) ?
    C3 Fe1 C6 C7 . . . . 40.1(3) ?
    C2 Fe1 C6 C7 . . . . 74.84(14) ?
    C1 Fe1 C6 C7 . . . . 117.07(12) ?
    C4 Fe1 C6 C7 . . . . -165.2(2) ?
    C5 Fe1 C6 C7 . . . . 159.45(12) ?
    C8 Fe1 C6 C7 . . . . -37.23(12) ?
    C9 Fe1 C6 C10 . . . . 38.81(11) ?
    C3 Fe1 C6 C10 . . . . 159.7(2) ?
    C2 Fe1 C6 C10 . . . . -165.55(11) ?
    C1 Fe1 C6 C10 . . . . -123.32(11) ?
    C4 Fe1 C6 C10 . . . . -45.6(3) ?
    C5 Fe1 C6 C10 . . . . -80.93(13) ?
    C7 Fe1 C6 C10 . . . . 119.61(16) ?
    C8 Fe1 C6 C10 . . . . 82.38(12) ?
    C10 C6 C7 C8 . . . . 0.0(2) ?
    Fe1 C6 C7 C8 . . . . 59.08(14) ?
    C10 C6 C7 Fe1 . . . . -59.11(13) ?
    C9 Fe1 C7 C6 . . . . 82.77(12) ?
    C10 Fe1 C7 C6 . . . . 38.07(11) ?
    C3 Fe1 C7 C6 . . . . -164.92(12) ?
    C2 Fe1 C7 C6 . . . . -123.76(12) ?
    C1 Fe1 C7 C6 . . . . -82.21(14) ?
    C4 Fe1 C7 C6 . . . . 163.8(2) ?
    C5 Fe1 C7 C6 . . . . -50.8(3) ?
    C8 Fe1 C7 C6 . . . . 119.84(17) ?
    C9 Fe1 C7 C8 . . . . -37.08(12) ?
    C6 Fe1 C7 C8 . . . . -119.84(17) ?
    C10 Fe1 C7 C8 . . . . -81.77(12) ?
    C3 Fe1 C7 C8 . . . . 75.24(15) ?
    C2 Fe1 C7 C8 . . . . 116.40(13) ?
    C1 Fe1 C7 C8 . . . . 157.95(12) ?
    C4 Fe1 C7 C8 . . . . 43.9(3) ?
    C5 Fe1 C7 C8 . . . . -170.7(2) ?
    C6 C7 C8 C9 . . . . -0.4(2) ?
    Fe1 C7 C8 C9 . . . . 58.21(14) ?
    C6 C7 C8 Fe1 . . . . -58.65(13) ?
    C6 Fe1 C8 C9 . . . . -82.91(12) ?
    C10 Fe1 C8 C9 . . . . -38.20(11) ?
    C3 Fe1 C8 C9 . . . . 117.18(13) ?
    C2 Fe1 C8 C9 . . . . 158.75(12) ?
    C1 Fe1 C8 C9 . . . . -171.3(2) ?
    C4 Fe1 C8 C9 . . . . 76.29(15) ?
    C5 Fe1 C8 C9 . . . . 48.7(3) ?
    C7 Fe1 C8 C9 . . . . -120.27(17) ?
    C9 Fe1 C8 C7 . . . . 120.27(17) ?
    C6 Fe1 C8 C7 . . . . 37.36(11) ?
    C10 Fe1 C8 C7 . . . . 82.06(12) ?
    C3 Fe1 C8 C7 . . . . -122.55(13) ?
    C2 Fe1 C8 C7 . . . . -80.99(14) ?
    C1 Fe1 C8 C7 . . . . -51.1(3) ?
    C4 Fe1 C8 C7 . . . . -163.44(12) ?
    C5 Fe1 C8 C7 . . . . 169.0(2) ?
    C7 C8 C9 C10 . . . . 0.7(2) ?
    Fe1 C8 C9 C10 . . . . 59.40(13) ?
    C7 C8 C9 Fe1 . . . . -58.66(14) ?
    C6 Fe1 C9 C8 . . . . 80.65(12) ?
    C10 Fe1 C9 C8 . . . . 119.43(16) ?
    C3 Fe1 C9 C8 . . . . -79.82(14) ?
    C2 Fe1 C9 C8 . . . . -47.1(2) ?
    C1 Fe1 C9 C8 . . . . 167.7(3) ?
    C4 Fe1 C9 C8 . . . . -122.32(13) ?
    C5 Fe1 C9 C8 . . . . -162.70(13) ?
    C7 Fe1 C9 C8 . . . . 37.01(12) ?
    C6 Fe1 C9 C10 . . . . -38.79(11) ?
    C3 Fe1 C9 C10 . . . . 160.74(11) ?
    C2 Fe1 C9 C10 . . . . -166.50(17) ?
    C1 Fe1 C9 C10 . . . . 48.3(3) ?
    C4 Fe1 C9 C10 . . . . 118.25(12) ?
    C5 Fe1 C9 C10 . . . . 77.86(14) ?
    C7 Fe1 C9 C10 . . . . -82.42(12) ?
    C8 Fe1 C9 C10 . . . . -119.43(16) ?
    C8 C9 C10 C6 . . . . -0.8(2) ?
    Fe1 C9 C10 C6 . . . . 59.25(12) ?
    C8 C9 C10 C11 . . . . -176.81(17) ?
    Fe1 C9 C10 C11 . . . . -116.81(17) ?
    C8 C9 C10 Fe1 . . . . -60.00(13) ?
    C7 C6 C10 C9 . . . . 0.5(2) ?
    Fe1 C6 C10 C9 . . . . -59.14(12) ?
    C7 C6 C10 C11 . . . . 176.06(18) ?
    Fe1 C6 C10 C11 . . . . 116.4(2) ?
    C7 C6 C10 Fe1 . . . . 59.63(13) ?
    C6 Fe1 C10 C9 . . . . 117.91(15) ?
    C3 Fe1 C10 C9 . . . . -45.2(2) ?
    C2 Fe1 C10 C9 . . . . 160.7(2) ?
    C1 Fe1 C10 C9 . . . . -164.44(12) ?
    C4 Fe1 C10 C9 . . . . -80.36(14) ?
    C5 Fe1 C10 C9 . . . . -122.90(13) ?
    C7 Fe1 C10 C9 . . . . 80.68(12) ?
    C8 Fe1 C10 C9 . . . . 37.27(12) ?
    C9 Fe1 C10 C6 . . . . -117.91(15) ?
    C3 Fe1 C10 C6 . . . . -163.1(2) ?
    C2 Fe1 C10 C6 . . . . 42.8(3) ?
    C1 Fe1 C10 C6 . . . . 77.64(14) ?
    C4 Fe1 C10 C6 . . . . 161.73(12) ?
    C5 Fe1 C10 C6 . . . . 119.19(12) ?
    C7 Fe1 C10 C6 . . . . -37.23(11) ?
    C8 Fe1 C10 C6 . . . . -80.64(12) ?
    C9 Fe1 C10 C11 . . . . 115.73(19) ?
    C6 Fe1 C10 C11 . . . . -126.36(19) ?
    C3 Fe1 C10 C11 . . . . 70.5(3) ?
    C2 Fe1 C10 C11 . . . . -83.6(3) ?
    C1 Fe1 C10 C11 . . . . -48.71(18) ?
    C4 Fe1 C10 C11 . . . . 35.37(18) ?
    C5 Fe1 C10 C11 . . . . -7.17(17) ?
    C7 Fe1 C10 C11 . . . . -163.58(17) ?
    C8 Fe1 C10 C11 . . . . 153.00(16) ?
    N2 N1 C11 C10 . . . . 2.6(3) ?
    N2 N1 C11 C12 . . . . -176.20(16) ?
    C9 C10 C11 N1 . . . . -171.86(19) ?
    C6 C10 C11 N1 . . . . 13.2(3) ?
    Fe1 C10 C11 N1 . . . . 103.5(2) ?
    C9 C10 C11 C12 . . . . 6.9(3) ?
    C6 C10 C11 C12 . . . . -168.03(18) ?
    Fe1 C10 C11 C12 . . . . -77.7(2) ?
    N4 N3 C13 N2 . . . . 1.5(3) ?
    N4 N3 C13 C14 . . . . -179.9(2) ?
    C15 N2 C13 N3 . . . . -1.8(2) ?
    N1 N2 C13 N3 . . . . -171.75(18) ?
    C15 N2 C13 C14 . . . . 179.5(2) ?
    N1 N2 C13 C14 . . . . 9.5(3) ?
    N3 N4 C15 N2 . . . . -0.6(3) ?
    N3 N4 C15 C16 . . . . 179.7(2) ?
    C13 N2 C15 N4 . . . . 1.5(2) ?
    N1 N2 C15 N4 . . . . 171.25(18) ?
    C13 N2 C15 C16 . . . . -178.9(2) ?
    N1 N2 C15 C16 . . . . -9.1(3) ?
loop_
    _geom_hbond_atom_site_label_D
    _geom_hbond_atom_site_label_H
    _geom_hbond_atom_site_label_A
    _geom_hbond_site_symmetry_A
    _geom_hbond_distance_DH
    _geom_hbond_distance_HA
    _geom_hbond_distance_DA
    _geom_hbond_angle_DHA
    _geom_hbond_publ_flag
    C6 H6 Cg1 1_555 0.98 2.519 3.255(3) 131.7 yes
    C5 H5 Cg3 4_555 0.98 2.868 3.703(5) 143.7 yes
