# Supplementary material for: {1-[(3,5-Dimethyl-4H-1,2,4-triazol-4-yl)imino]eth­yl}ferrocene
Source: Acta Crystallogr Sect E Struct Rep Online. 2008 Sep 17;64(Pt 10):m1275. doi: 10.1107/S1600536808028973 (PMC2959328; doi:10.1107/S1600536808028973)
Supplement: Supplementary file 2 [file e-64-m1275-Isup2.hkl]

# 
# h,k,l, Fc-squared, Fo-squared, sigma(Fo-squared) and status flag 
# 
data_I
_shelx_title ' a in P2(1)/c' 
_shelx_refln_list_code          4 
_shelx_F_calc_maximum      132.11 
_exptl_crystal_F_000       672.00 
_reflns_d_resolution_high  0.8409 
 
loop_ 
 _symmetry_equiv_pos_as_xyz 
 'x, y, z' 
 '-x, y+1/2, -z+1/2' 
 '-x, -y, -z' 
 'x, -y-1/2, z-1/2' 
 
_cell_length_a     8.7851 
_cell_length_b    13.2712 
_cell_length_c    13.0350 
_cell_angle_alpha  90.000 
_cell_angle_beta  104.495 
_cell_angle_gamma  90.000 
 
_shelx_F_squared_multiplier     1.000 
 
loop_ 
 _refln_index_h 
 _refln_index_k 
 _refln_index_l 
 _refln_F_squared_calc 
 _refln_F_squared_meas 
 _refln_F_squared_sigma 
 _refln_observed_status 
   2   0   0      365.78      391.81      3.73 o 
   3   0   0     2413.64     2393.46     12.50 o 
   4   0   0      163.83       98.52      3.61 o 
   5   0   0       64.73       63.69      6.27 o 
   6   0   0     1545.72     1599.98     22.10 o 
   7   0   0      787.20      799.94     18.34 o 
   8   0   0      185.46      214.82     11.73 o 
   9   0   0      356.46      325.31     24.74 o 
  10   0   0      145.67      147.81     10.39 o 
   3   1   0       53.72       51.44      2.50 o 
   4   1   0      702.56      652.73      8.53 o 
   5   1   0     1002.30      923.38      8.15 o 
   6   1   0        2.71        5.52      2.57 o 
   7   1   0      551.75      483.52      9.52 o 
   8   1   0      182.25      185.87      8.79 o 
   9   1   0      310.55      296.51      9.53 o 
  10   1   0       84.81       99.80      7.99 o 
   0   2   0     3690.84     3892.03     18.48 o 
   1   2   0      678.15      734.44      3.06 o 
   2   2   0     2239.17     2255.90     10.10 o 
   3   2   0       91.29      102.46      1.91 o 
   4   2   0      332.58      310.62      5.19 o 
   5   2   0       38.33       43.20      3.63 o 
   6   2   0        3.29        7.38      2.27 o 
   7   2   0       52.33       68.79      6.07 o 
   8   2   0       27.60       21.70      2.97 o 
   9   2   0      249.94      237.85      9.22 o 
  10   2   0        1.29        7.94      3.27 o 
   1   3   0     3391.50     3409.22     11.55 o 
   2   3   0       73.88       62.28      2.34 o 
   3   3   0      165.40      169.63      2.40 o 
   4   3   0      173.17      194.69      3.78 o 
   5   3   0      421.79      437.89      6.95 o 
   6   3   0       31.85       42.61      3.63 o 
   7   3   0      765.32      753.09     12.92 o 
   8   3   0       13.42       12.34      2.92 o 
   9   3   0      216.76      196.21     10.50 o 
   0   4   0     7555.78     7748.53     72.71 o 
   1   4   0      704.37      653.70      3.41 o 
   2   4   0     1077.95      974.40      4.40 o 
   3   4   0     2823.16     2899.25     13.36 o 
   4   4   0      431.35      370.34      8.11 o 
   5   4   0       82.40       68.20      4.28 o 
   6   4   0      721.84      712.88      9.72 o 
   7   4   0      171.57      177.78      9.65 o 
   8   4   0      384.71      356.35      9.82 o 
   9   4   0        4.74        5.17      2.80 o 
   1   5   0     1317.83     1313.58      5.51 o 
   2   5   0     8443.50     8578.72     50.62 o 
   3   5   0      126.81      113.36      2.43 o 
   4   5   0     4932.07     5289.27     24.27 o 
   5   5   0     2289.00     2266.88     14.81 o 
   6   5   0      205.28      192.47      6.68 o 
   7   5   0       12.32       12.49      3.04 o 
   8   5   0      295.13      307.43      8.06 o 
   9   5   0      352.40      362.06     12.84 o 
   0   6   0     3566.74     3535.33     24.13 o 
   1   6   0     3445.45     3452.21     11.84 o 
   2   6   0     1230.63     1274.86      6.47 o 
   3   6   0     6084.27     6335.81     41.68 o 
   4   6   0      981.25      980.70      8.20 o 
   5   6   0      109.01      117.17      5.04 o 
   6   6   0      838.77      867.36     10.25 o 
   7   6   0      663.60      668.53     16.85 o 
   8   6   0       67.73       79.32     11.12 o 
   9   6   0      139.75      145.40      7.61 o 
   1   7   0      353.21      348.47      4.06 o 
   2   7   0     1606.05     1606.22      7.82 o 
   3   7   0      171.33      159.06      3.10 o 
   4   7   0      892.16      891.28      8.12 o 
   5   7   0      289.03      287.63      6.88 o 
   6   7   0      187.89      181.73      4.48 o 
   7   7   0      209.84      199.00      8.54 o 
   8   7   0       28.26       16.21      4.80 o 
   9   7   0       18.03       13.62      3.73 o 
   0   8   0       46.44       39.16      5.34 o 
   1   8   0       77.60       66.46      4.38 o 
   2   8   0       74.58       58.42      3.93 o 
   3   8   0      234.94      206.93      4.60 o 
   4   8   0       42.05       34.50      2.99 o 
   5   8   0       64.93       59.23      3.72 o 
   6   8   0      384.25      347.25      9.79 o 
   7   8   0       32.22       31.42      4.53 o 
   8   8   0        1.53        6.80      2.17 o 
   1   9   0      547.56      524.10      5.77 o 
   2   9   0      547.98      525.85      6.38 o 
   3   9   0       19.29       22.45      2.87 o 
   4   9   0      591.16      567.96      9.27 o 
   5   9   0      146.17      134.27      6.51 o 
   6   9   0      498.79      463.20      9.88 o 
   7   9   0       46.16       43.34      5.59 o 
   8   9   0      292.34      281.16      8.01 o 
   0  10   0      498.46      466.20     10.20 o 
   1  10   0      690.97      691.23      9.07 o 
   2  10   0      233.41      242.96      5.06 o 
   3  10   0      701.35      695.22     11.90 o 
   4  10   0      681.10      641.23     13.06 o 
   5  10   0       36.89       34.46      3.71 o 
   6  10   0      380.44      354.09     11.09 o 
   7  10   0      771.92      786.67     20.72 o 
   1  11   0      923.02      916.67     16.83 o 
   2  11   0      615.31      634.05      9.13 o 
   3  11   0       33.33       29.98      3.28 o 
   4  11   0       38.13       41.26      6.01 o 
   5  11   0     1258.48     1298.65     23.75 o 
   6  11   0      654.65      637.98     14.72 o 
   7  11   0       23.63       15.96      3.81 o 
   0  12   0      269.38      242.87     18.55 o 
   1  12   0        4.21        4.72      2.07 o 
   2  12   0      118.86      127.77      6.23 o 
   3  12   0      500.14      491.57     11.35 o 
   4  12   0     1180.71     1215.05     21.47 o 
   5  12   0       13.77        8.81      2.91 o 
   6  12   0       13.55       20.96      3.40 o 
   1  13   0        1.31        6.08      2.01 o 
   2  13   0        0.16        3.34      2.42 o 
   3  13   0        0.54        6.01      2.20 o 
   4  13   0        0.22        3.71      2.99 o 
   5  13   0       90.13       81.25     11.09 o 
   0  14   0      207.09      189.35     11.02 o 
   1  14   0      122.82      103.10      8.20 o 
   2  14   0       34.52       32.90      5.29 o 
   3  14   0      193.82      202.27     11.06 o 
   4  14   0      194.94      181.64     11.57 o 
   1  15   0      338.58      323.11     13.75 o 
   2  15   0      264.55      279.54     15.60 o 
   3  15   0      193.37      199.89      9.61 o 
 -10   1   1      140.10      136.91      9.63 o 
  -9   1   1      118.95      117.36      9.07 o 
  -8   1   1      589.65      590.04     10.05 o 
  -7   1   1      282.81      288.01      7.35 o 
  -6   1   1     1739.86     1673.34     17.52 o 
  -5   1   1     1993.09     1998.65     11.93 o 
  -4   1   1       96.76      114.90      2.65 o 
  -3   1   1      251.16      248.32      2.45 o 
  -2   1   1     3456.02     3405.49     11.75 o 
  -1   1   1      238.47      225.67      1.43 o 
   2   1   1      793.87      829.20      5.37 o 
   3   1   1      619.16      597.94      4.12 o 
   4   1   1      234.76      210.92      4.19 o 
   5   1   1      173.91      132.66      6.56 o 
   6   1   1        0.44        4.40      2.35 o 
   7   1   1     1411.12     1412.31     15.81 o 
   8   1   1      386.96      398.63     10.02 o 
   9   1   1       20.25       20.94      3.85 o 
 -10   2   1      281.25      291.41      9.28 o 
  -9   2   1        0.41        7.17      4.48 o 
  -8   2   1     1875.54     1974.98     26.42 o 
  -7   2   1     2115.14     2154.86     21.48 o 
  -6   2   1        1.65        6.30      2.17 o 
  -5   2   1       90.12       69.72      4.04 o 
  -4   2   1     4737.81     4592.37     17.36 o 
  -3   2   1     1846.62     1874.83      7.80 o 
  -2   2   1        0.59        5.34      1.02 o 
   0   2   1      495.15      545.61      2.71 o 
   1   2   1     1454.11     1484.21      9.74 o 
   2   2   1      599.53      625.78      3.25 o 
   3   2   1     2215.14     2125.48      8.59 o 
   4   2   1      743.08      720.25      8.54 o 
   5   2   1     1077.11     1042.13     13.23 o 
   6   2   1     2579.63     2570.37     20.26 o 
   7   2   1      521.31      509.10      8.79 o 
   8   2   1      286.02      249.05      7.87 o 
   9   2   1      335.59      328.79      9.04 o 
 -10   3   1      187.41      242.05     23.43 o 
  -9   3   1      196.72      229.88      9.78 o 
  -8   3   1      474.18      487.97      9.20 o 
  -7   3   1      168.55      159.53      6.34 o 
  -6   3   1     3938.20     3891.32     23.35 o 
  -5   3   1      974.62      947.46      7.89 o 
  -4   3   1      949.78     1098.62      6.36 o 
  -3   3   1     4869.84     4944.58     18.01 o 
  -2   3   1      890.85      771.08      3.68 o 
  -1   3   1      474.19      508.35      2.54 o 
   0   3   1     2196.93     2193.56      9.25 o 
   1   3   1    17452.16    17869.35    174.52 o 
   2   3   1     2046.85     1971.21      7.33 o 
   3   3   1      166.31      128.08      3.23 o 
   4   3   1     2717.52     2697.53     14.02 o 
   5   3   1     1422.81     1396.28     10.52 o 
   6   3   1      233.33      209.06      5.52 o 
   7   3   1      877.71      902.59     13.02 o 
   8   3   1      352.27      377.17     10.87 o 
   9   3   1      305.17      326.85     12.04 o 
  -9   4   1       37.95       31.00      5.19 o 
  -8   4   1      193.55      195.36      8.34 o 
  -7   4   1        7.97       11.63      3.16 o 
  -6   4   1       67.08       59.27      5.05 o 
  -5   4   1     1897.06     2075.20     13.61 o 
  -4   4   1     2198.60     2037.81     10.03 o 
  -3   4   1      400.64      373.51      3.82 o 
  -2   4   1       33.94       30.77      1.60 o 
  -1   4   1     2671.19     2688.31      9.21 o 
   0   4   1     4475.86     4512.31     14.57 o 
   1   4   1     1684.32     1762.52      6.65 o 
   2   4   1        2.65        1.88      1.47 o 
   3   4   1     5445.79     5544.11     21.98 o 
   4   4   1     1321.93     1360.42     12.99 o 
   5   4   1      400.27      414.08      4.71 o 
   6   4   1      417.01      428.83      9.89 o 
   7   4   1      685.90      696.35     12.52 o 
   8   4   1       34.57       29.22      4.11 o 
   9   4   1       99.29      115.84     10.31 o 
  -9   5   1        3.05        6.51      2.34 o 
  -8   5   1       19.35       25.66      5.25 o 
  -7   5   1        4.73        4.78      1.75 o 
  -6   5   1       68.32       75.49      4.33 o 
  -5   5   1        3.00        5.52      1.90 o 
  -4   5   1      362.74      366.49      5.56 o 
  -3   5   1      290.34      300.89      3.80 o 
  -2   5   1      243.12      251.64      4.18 o 
  -1   5   1     1223.71     1204.47      6.07 o 
   0   5   1      168.52      151.19      2.30 o 
   1   5   1       41.15       34.42      1.83 o 
   2   5   1     1086.15     1154.71      5.47 o 
   3   5   1      747.17      763.47      7.99 o 
   4   5   1        0.44        3.50      1.45 o 
   5   5   1      759.42      736.39      7.71 o 
   6   5   1      124.42      125.62      3.85 o 
   7   5   1      262.18      236.60      5.27 o 
   8   5   1       81.25       81.61      5.75 o 
   9   5   1       85.64       87.39      8.59 o 
  -9   6   1       33.30       37.53      4.92 o 
  -8   6   1       30.87       24.59      3.56 o 
  -7   6   1      589.59      578.36     10.01 o 
  -6   6   1        0.95        4.80      1.59 o 
  -5   6   1       87.67       84.47      5.60 o 
  -4   6   1      600.72      606.35      5.63 o 
  -3   6   1      360.16      328.02      5.09 o 
  -2   6   1     1033.08     1081.17      5.77 o 
  -1   6   1      679.58      667.24      3.96 o 
   0   6   1       37.69       26.77      2.46 o 
   1   6   1      679.96      743.29      6.60 o 
   2   6   1     1493.66     1522.88      7.64 o 
   3   6   1     2049.88     2090.15      9.26 o 
   4   6   1      203.09      207.06      1.99 o 
   5   6   1      627.86      631.54      6.67 o 
   6   6   1      150.99      166.36      5.75 o 
   7   6   1       48.02       52.67      7.97 o 
   8   6   1        0.23        4.94      2.71 o 
   9   6   1        5.66       10.91      3.02 o 
  -9   7   1      231.29      248.46     16.29 o 
  -8   7   1      253.62      230.19      6.99 o 
  -7   7   1       31.00       39.30      4.04 o 
  -6   7   1      244.41      271.52      5.61 o 
  -5   7   1     2763.79     2822.14     21.62 o 
  -4   7   1      504.94      540.99      5.87 o 
  -3   7   1     1606.88     1615.44      7.69 o 
  -2   7   1     2990.22     3049.06     11.72 o 
  -1   7   1      287.47      267.15      3.75 o 
   0   7   1     2638.93     2760.59     11.14 o 
   1   7   1     5770.63     5885.71     30.46 o 
   2   7   1     3070.57     3223.13     19.36 o 
   3   7   1       76.55       81.51      1.87 o 
   4   7   1     3277.49     3390.95     23.57 o 
   5   7   1     1033.10     1047.19     16.36 o 
   6   7   1       65.95       51.35      6.31 o 
   7   7   1      211.22      214.70      8.11 o 
   8   7   1      314.12      330.23     20.14 o 
  -8   8   1      255.58      279.58     15.26 o 
  -7   8   1      357.88      363.47      9.46 o 
  -6   8   1      278.43      251.00      4.92 o 
  -5   8   1      249.07      244.65      4.09 o 
  -4   8   1     1263.96     1237.36     12.05 o 
  -3   8   1     1013.32     1007.97      9.92 o 
  -2   8   1      462.98      499.63      4.34 o 
  -1   8   1     5801.98     6050.24     22.76 o 
   0   8   1     4669.89     4794.13     18.13 o 
   1   8   1       96.21      119.32      4.25 o 
   2   8   1     1235.51     1232.71      8.98 o 
   3   8   1     3229.23     3296.19     21.55 o 
   4   8   1      369.04      371.92      6.68 o 
   5   8   1      947.32      952.79     13.87 o 
   6   8   1      513.01      534.90     10.71 o 
   7   8   1      251.68      262.42      8.46 o 
   8   8   1        0.01       12.98      3.07 o 
  -8   9   1        7.25        8.99      4.77 o 
  -7   9   1       35.08       40.30      5.64 o 
  -6   9   1       83.41       92.09      9.28 o 
  -5   9   1       29.08       23.77      3.55 o 
  -4   9   1      344.92      350.44      7.18 o 
  -3   9   1      677.40      681.65      6.18 o 
  -2   9   1     1893.89     1842.78     11.21 o 
  -1   9   1     1011.73     1067.13      8.90 o 
   0   9   1      582.29      600.98      6.39 o 
   1   9   1      830.32      808.49      7.57 o 
   2   9   1      956.95      960.70      8.71 o 
   3   9   1       49.18       46.26      2.76 o 
   4   9   1      548.60      569.59     10.22 o 
   5   9   1      323.64      312.60     11.44 o 
   6   9   1       17.82       14.85      3.54 o 
   7   9   1       38.50       33.92      5.55 o 
   8   9   1      250.79      269.78      7.94 o 
  -7  10   1       58.92       45.43      4.91 o 
  -6  10   1        1.99        3.75      2.46 o 
  -5  10   1        7.98       10.89      2.56 o 
  -4  10   1       15.49       13.43      2.43 o 
  -3  10   1      767.37      783.08     10.70 o 
  -2  10   1       22.22       22.53      2.51 o 
  -1  10   1      125.36      132.53      4.34 o 
   0  10   1      286.00      293.91      5.78 o 
   1  10   1       27.20       29.76      3.41 o 
   2  10   1       14.48       10.92      1.82 o 
   3  10   1       54.00       57.47      5.27 o 
   4  10   1       67.56       67.79      9.45 o 
   5  10   1       27.69       25.28      3.69 o 
   6  10   1      135.98      137.01      8.47 o 
   7  10   1       12.14        9.87      3.31 o 
  -7  11   1        1.26        3.83      3.05 o 
  -6  11   1       97.93       92.75      9.77 o 
  -5  11   1      377.17      371.31      9.82 o 
  -4  11   1       90.42       94.75      7.52 o 
  -3  11   1       43.20       40.37      3.88 o 
  -2  11   1        0.54        3.23      1.79 o 
  -1  11   1        0.06        3.78      1.70 o 
   0  11   1      503.16      493.95      7.70 o 
   1  11   1      106.31      113.35      5.13 o 
   2  11   1        0.93        3.47      1.48 o 
   3  11   1        1.39        3.24      2.01 o 
   4  11   1       12.19       15.74      2.86 o 
   5  11   1       79.72       85.57      6.86 o 
   6  11   1       90.60       75.65     10.72 o 
   7  11   1        9.69        5.77      3.13 o 
  -6  12   1       41.64       48.57     11.81 o 
  -5  12   1      142.02      139.75     15.92 o 
  -4  12   1      407.77      421.85     10.46 o 
  -3  12   1      500.84      471.72     10.23 o 
  -2  12   1        3.55        6.11      1.74 o 
  -1  12   1      164.51      168.07      5.75 o 
   0  12   1      733.41      743.92     11.55 o 
   1  12   1      217.36      227.82      6.17 o 
   2  12   1      685.45      680.44     10.30 o 
   3  12   1      442.12      431.97     12.29 o 
   4  12   1       39.10       37.01      4.80 o 
   5  12   1       16.45       14.37      3.45 o 
   6  12   1      213.76      226.99      9.83 o 
  -5  13   1      320.12      350.44     20.26 o 
  -4  13   1      341.83      326.12     12.25 o 
  -3  13   1      291.63      313.32     10.63 o 
  -2  13   1     1382.42     1388.73     63.22 o 
  -1  13   1      529.53      531.08     10.66 o 
   0  13   1      372.59      367.84     12.41 o 
   1  13   1      918.94      933.59     16.02 o 
   2  13   1       78.19       80.30      5.58 o 
   3  13   1      498.24      495.61     13.12 o 
   4  13   1      654.31      639.22     14.33 o 
   5  13   1      667.31      709.63     25.31 o 
  -4  14   1      493.01      487.91     23.31 o 
  -3  14   1      374.29      328.68     19.52 o 
  -2  14   1       90.10       70.83      9.41 o 
  -1  14   1      261.72      265.93     10.20 o 
   0  14   1      609.02      590.38     14.33 o 
   1  14   1        2.76        5.13      2.21 o 
   2  14   1     1200.65     1256.72     27.47 o 
   3  14   1      583.56      554.06     15.87 o 
   4  14   1        7.40        7.92      2.86 o 
  -3  15   1        1.01        1.20      4.50 o 
  -2  15   1       30.38       31.07      7.17 o 
  -1  15   1       57.33       44.93      6.81 o 
   0  15   1       14.93        9.13      2.78 o 
   1  15   1      290.73      290.26     11.36 o 
   2  15   1       98.18       99.01      9.79 o 
 -10   0   2       79.04      106.53     12.27 o 
  -9   0   2      883.62      851.72     21.19 o 
  -8   0   2       15.98       12.20      3.64 o 
  -7   0   2      348.57      361.35     25.18 o 
  -6   0   2      370.51      354.17      8.60 o 
  -5   0   2     6031.14     5917.90     43.70 o 
  -4   0   2     2268.38     2064.31     13.22 o 
  -3   0   2       38.82       54.61      2.28 o 
  -2   0   2    12209.89    13023.60    128.38 o 
   0   0   2     1455.03     1515.73     10.36 o 
   1   0   2     3323.39     3152.39     18.75 o 
   2   0   2     7330.11     7545.13     56.57 o 
   3   0   2     5345.24     5094.89     36.62 o 
   4   0   2     1771.41     2006.86     18.17 o 
   5   0   2     2199.16     1996.55     20.90 o 
   6   0   2      856.26      830.91     21.30 o 
   7   0   2      389.50      393.64     11.14 o 
   8   0   2     1532.69     1443.70     40.55 o 
   9   0   2      200.70      209.74     18.00 o 
 -10   1   2      101.67       97.98     11.47 o 
  -9   1   2      128.60      124.55      7.40 o 
  -8   1   2       23.52       29.50      4.23 o 
  -7   1   2      735.08      736.23     11.70 o 
  -6   1   2     1035.99      988.55     10.72 o 
  -5   1   2      138.46      163.47      6.52 o 
  -4   1   2       68.36       57.84      3.17 o 
  -3   1   2     4106.10     4196.40     22.80 o 
  -2   1   2     3336.43     3566.26     13.45 o 
  -1   1   2     2267.02     2237.25      7.32 o 
   1   1   2     8341.96     8429.43     39.66 o 
   2   1   2      230.21      248.01      2.69 o 
   3   1   2      910.11      837.91      5.44 o 
   4   1   2      494.22      448.64      7.23 o 
   5   1   2      569.38      497.19     11.88 o 
   6   1   2      879.55      890.88     11.36 o 
   7   1   2      943.20      943.88     13.91 o 
   8   1   2      949.57      959.97     17.90 o 
   9   1   2        1.47        6.41      2.53 o 
 -10   2   2        6.85       10.03      2.59 o 
  -9   2   2        0.85        4.74      2.29 o 
  -8   2   2        6.57       11.67      2.85 o 
  -7   2   2        5.64        8.28      3.00 o 
  -6   2   2       14.21       34.34      4.13 o 
  -5   2   2      874.41      813.16     12.27 o 
  -4   2   2      915.99      946.31      8.82 o 
  -3   2   2      641.72      664.77      5.66 o 
  -2   2   2     1773.01     1838.66      6.81 o 
  -1   2   2     4189.45     4066.08     20.59 o 
   0   2   2     1777.36     1889.47      6.76 o 
   1   2   2     6588.63     6714.78     43.05 o 
   2   2   2      573.42      557.67      3.27 o 
   3   2   2       19.35        8.74      1.51 o 
   4   2   2      412.29      473.33      6.81 o 
   5   2   2      227.25      188.19      5.92 o 
   6   2   2      413.15      406.67      7.48 o 
   7   2   2       18.62       20.57      2.90 o 
   8   2   2      101.50      101.39     10.63 o 
   9   2   2       14.61       14.95      3.35 o 
 -10   3   2       22.04       15.32      3.22 o 
  -9   3   2        7.37       10.78      2.87 o 
  -8   3   2      167.55      174.76      7.01 o 
  -7   3   2       28.13       32.53      3.80 o 
  -6   3   2      419.01      447.73      9.96 o 
  -5   3   2      130.16      140.91      4.38 o 
  -4   3   2      529.80      606.23      6.50 o 
  -3   3   2      297.41      351.76      3.88 o 
  -2   3   2      158.01      157.00      2.10 o 
  -1   3   2     8562.26     9025.39     87.38 o 
   1   3   2     5936.83     6193.56     26.83 o 
   2   3   2     3044.86     3194.08     11.43 o 
   3   3   2      138.91      148.93      5.22 o 
   4   3   2      361.15      343.97      5.94 o 
   5   3   2      211.45      215.36      4.29 o 
   6   3   2       13.89       14.03      2.40 o 
   7   3   2        5.36        6.79      2.26 o 
   8   3   2       43.15       44.29      6.65 o 
   9   3   2       10.22       12.42      2.36 o 
 -10   4   2       24.77       18.40      4.18 o 
  -9   4   2      474.87      469.05     14.58 o 
  -8   4   2      212.93      220.72      7.53 o 
  -7   4   2      119.01      128.83      5.15 o 
  -6   4   2       53.48       55.66      5.35 o 
  -5   4   2      608.05      538.19      7.11 o 
  -4   4   2     2118.39     2114.32     10.44 o 
  -3   4   2       85.94       99.18      2.23 o 
  -2   4   2      762.63      709.00      3.90 o 
  -1   4   2      251.21      226.46      1.93 o 
   0   4   2     2046.41     2171.28     10.91 o 
   1   4   2      201.84      189.07      2.68 o 
   2   4   2     7494.55     7617.32     41.98 o 
   3   4   2     1093.03     1083.33      8.72 o 
   4   4   2      324.40      338.09      4.91 o 
   5   4   2      469.43      463.72      5.26 o 
   6   4   2       89.93       70.71      5.91 o 
   7   4   2      406.61      402.04     10.63 o 
   8   4   2       20.57       20.70      4.57 o 
   9   4   2      265.58      276.05     16.59 o 
  -9   5   2      693.76      753.95     16.55 o 
  -8   5   2       44.58       50.63      5.24 o 
  -7   5   2     1592.99     1585.11     30.08 o 
  -6   5   2     1469.47     1491.88     15.37 o 
  -5   5   2      224.72      217.33      6.82 o 
  -4   5   2      244.82      210.62      3.39 o 
  -3   5   2     3946.40     3879.08     14.69 o 
  -2   5   2     3191.57     3168.08     12.10 o 
  -1   5   2      328.19      340.31      2.63 o 
   0   5   2     3990.06     3962.44     12.86 o 
   1   5   2     1535.77     1448.46      6.12 o 
   2   5   2       98.64       99.21      3.08 o 
   3   5   2     2112.27     2140.07     13.47 o 
   4   5   2     3000.08     3010.70     27.91 o 
   5   5   2      810.34      855.59      8.96 o 
   6   5   2      193.63      182.63      3.84 o 
   7   5   2      127.99      135.84      9.29 o 
   8   5   2      280.65      267.09     10.75 o 
   9   5   2        1.38        6.53      2.71 o 
  -9   6   2      255.46      268.65     14.39 o 
  -8   6   2      914.78      942.20     16.20 o 
  -7   6   2      485.96      466.00      8.38 o 
  -6   6   2      225.29      219.08      5.97 o 
  -5   6   2     1382.22     1324.28     17.66 o 
  -4   6   2     3892.29     4050.74     20.27 o 
  -3   6   2      269.25      246.65      3.65 o 
  -2   6   2     3049.96     3039.29     20.25 o 
  -1   6   2     1324.10     1291.04      5.88 o 
   0   6   2     2299.88     2278.35      8.99 o 
   1   6   2        2.79        3.36      1.10 o 
   2   6   2     4118.36     4244.15     23.32 o 
   3   6   2     2159.72     2201.62     21.18 o 
   4   6   2      267.95      270.36      7.12 o 
   5   6   2     1268.20     1296.05     20.23 o 
   6   6   2     1129.50     1106.95     18.75 o 
   7   6   2      152.58      145.62      6.96 o 
   8   6   2       79.55       89.38      9.48 o 
  -9   7   2      241.34      232.40      8.43 o 
  -8   7   2       45.21       46.83      5.50 o 
  -7   7   2      487.26      495.51     13.16 o 
  -6   7   2       50.19       48.70      4.72 o 
  -5   7   2      186.22      178.66      4.40 o 
  -4   7   2       60.19       59.27      2.62 o 
  -3   7   2      655.01      637.89      4.87 o 
  -2   7   2      728.10      723.18      6.67 o 
  -1   7   2       53.53       65.95      2.64 o 
   0   7   2       85.03       61.66      2.52 o 
   1   7   2     3516.29     3706.25     14.24 o 
   2   7   2        1.42        2.53      0.91 o 
   3   7   2       38.93       31.79      3.54 o 
   4   7   2     1514.32     1580.42     16.39 o 
   5   7   2        1.16        5.74      2.39 o 
   6   7   2      108.19      101.56      6.76 o 
   7   7   2      481.11      460.38     17.21 o 
   8   7   2       52.71       48.30      5.69 o 
  -8   8   2       62.93       64.90      6.37 o 
  -7   8   2       77.99       65.05      6.68 o 
  -6   8   2        7.60        8.66      2.30 o 
  -5   8   2       52.79       56.13      4.52 o 
  -4   8   2      356.07      362.93      4.28 o 
  -3   8   2      328.85      369.25      5.30 o 
  -2   8   2       15.25       13.77      1.67 o 
  -1   8   2       33.81       32.83      3.02 o 
   0   8   2       13.11        9.09      1.26 o 
   1   8   2      814.20      923.88      6.94 o 
   2   8   2      349.82      352.73      3.80 o 
   3   8   2      321.68      336.39     11.30 o 
   4   8   2        0.08        4.28      1.66 o 
   5   8   2      401.95      375.42     18.73 o 
   6   8   2      119.45      118.26     11.14 o 
   7   8   2       64.68       48.53      6.42 o 
   8   8   2        4.21        7.02      3.16 o 
  -8   9   2       15.60       21.16      4.88 o 
  -7   9   2      176.93      178.63     11.72 o 
  -6   9   2     1393.64     1355.92     26.87 o 
  -5   9   2       47.94       43.72      3.89 o 
  -4   9   2        8.55        9.74      1.68 o 
  -3   9   2      990.24      996.90     10.09 o 
  -2   9   2        2.11        4.33      1.21 o 
  -1   9   2      532.76      559.08      5.40 o 
   0   9   2      657.03      639.25      7.92 o 
   1   9   2     1175.21     1169.60      8.95 o 
   2   9   2        1.13        1.67      0.91 o 
   3   9   2        6.36        6.24      3.00 o 
   4   9   2       51.03       50.74      6.49 o 
   5   9   2      103.28      109.21      6.08 o 
   6   9   2        7.88       11.41      3.40 o 
   7   9   2      128.85      133.66      9.05 o 
  -8  10   2      837.33      865.86     34.77 o 
  -7  10   2      199.54      181.80     14.62 o 
  -6  10   2       57.09       61.49      7.55 o 
  -5  10   2      438.52      446.63     13.84 o 
  -4  10   2      598.48      600.47      8.80 o 
  -3  10   2       79.20       64.10      5.05 o 
  -2  10   2      329.88      333.91      6.69 o 
  -1  10   2     1018.28      999.01      9.17 o 
   0  10   2      231.87      240.14      6.05 o 
   1  10   2      304.45      312.94      6.58 o 
   2  10   2     1078.08     1008.73     13.78 o 
   3  10   2      449.63      451.93      8.34 o 
   4  10   2      101.74       98.77      8.10 o 
   5  10   2       92.04      101.86      8.49 o 
   6  10   2      815.19      818.63     17.08 o 
   7  10   2       71.89       62.71      6.74 o 
  -7  11   2      372.60      398.70     14.84 o 
  -6  11   2      278.29      273.12     11.39 o 
  -5  11   2       90.06       82.86      6.91 o 
  -4  11   2      656.45      650.83      9.77 o 
  -3  11   2      512.34      510.62      8.96 o 
  -2  11   2      409.30      401.47      7.02 o 
  -1  11   2       73.39       65.53      4.74 o 
   0  11   2      376.22      359.11      7.09 o 
   1  11   2      912.11      920.26     11.20 o 
   2  11   2      114.20      114.16      6.45 o 
   3  11   2      287.15      266.74      9.53 o 
   4  11   2     1575.56     1581.99     25.05 o 
   5  11   2      666.34      672.40     21.93 o 
   6  11   2        0.71        7.32      3.07 o 
  -6  12   2       21.82       17.73      8.16 o 
  -5  12   2      642.72      655.11     19.81 o 
  -4  12   2        4.01        4.65      1.82 o 
  -3  12   2       26.45       29.08      3.37 o 
  -2  12   2      188.09      193.18      5.77 o 
  -1  12   2      378.63      364.48      5.96 o 
   0  12   2      108.73       93.16      4.53 o 
   1  12   2      105.58       95.45      6.07 o 
   2  12   2      418.20      406.57     10.31 o 
   3  12   2     1006.63     1020.86     20.03 o 
   4  12   2        2.00        6.67      2.70 o 
   5  12   2      433.60      413.82     12.07 o 
   6  12   2      370.93      374.35     23.89 o 
  -5  13   2        0.76        8.45      4.16 o 
  -4  13   2       23.55       14.01      5.36 o 
  -3  13   2       16.39       12.39      5.02 o 
  -2  13   2       17.63       11.96      3.27 o 
  -1  13   2       70.00       74.22      5.99 o 
   0  13   2        0.07        1.59      1.55 o 
   1  13   2       92.08       79.66      9.89 o 
   2  13   2       36.80       29.96      5.02 o 
   3  13   2       32.26       28.34      5.00 o 
   4  13   2      194.78      164.94      8.26 o 
   5  13   2        2.10        5.37      2.44 o 
  -4  14   2      110.19       99.95     11.69 o 
  -3  14   2        1.48        5.66      3.21 o 
  -2  14   2      264.96      283.80     15.64 o 
  -1  14   2      325.98      292.57     10.91 o 
   0  14   2       34.95       26.10      3.32 o 
   1  14   2      158.68      152.36     14.88 o 
   2  14   2       52.46       56.26      6.93 o 
   3  14   2       20.11       20.21      3.80 o 
   4  14   2        8.66       12.68      2.26 o 
  -3  15   2      339.76      348.37     17.52 o 
  -2  15   2      282.80      245.11     16.09 o 
  -1  15   2       25.96       28.60      5.48 o 
   0  15   2      198.68      190.31     24.92 o 
   1  15   2      240.32      248.29     10.12 o 
   2  15   2       70.71       70.47      9.75 o 
 -10   1   3      148.36      142.45     10.97 o 
  -9   1   3       59.77       74.03      6.13 o 
  -8   1   3     1085.61     1068.70     18.15 o 
  -7   1   3     1177.42     1196.13     17.42 o 
  -6   1   3      215.18      214.63      9.92 o 
  -5   1   3      285.17      306.79      8.09 o 
  -4   1   3     4650.61     4891.66     32.78 o 
  -3   1   3     1763.69     1691.36      6.89 o 
  -2   1   3       88.61      102.41      1.66 o 
  -1   1   3     2372.04     2407.13      8.34 o 
   0   1   3      340.41      324.60      2.28 o 
   1   1   3     1471.59     1452.75      6.72 o 
   2   1   3      166.60      189.59      2.40 o 
   3   1   3      340.46      312.96      4.51 o 
   4   1   3     1383.63     1461.37     12.95 o 
   5   1   3       30.07       28.03      3.37 o 
   6   1   3      868.82      846.36     13.59 o 
   7   1   3       67.46       81.82      6.03 o 
   8   1   3       31.28       32.09      5.09 o 
   9   1   3      121.94      123.89      8.97 o 
 -10   2   3       78.09       59.15      5.80 o 
  -9   2   3      262.93      261.57      9.44 o 
  -8   2   3     1288.59     1275.64     17.54 o 
  -7   2   3       16.68        9.32      2.63 o 
  -6   2   3     3949.85     4011.25     24.30 o 
  -5   2   3     6478.62     6445.67     31.71 o 
  -4   2   3       97.70       81.81      2.23 o 
  -3   2   3      919.70      931.80      4.67 o 
  -2   2   3       14.88       17.54      1.38 o 
  -1   2   3      119.75      121.28      1.98 o 
   0   2   3     2204.02     2150.27      7.91 o 
   1   2   3     4962.39     5025.24     18.39 o 
   2   2   3     2205.72     2023.14      7.82 o 
   3   2   3     3127.44     3339.38     15.31 o 
   4   2   3      114.37       80.07      4.52 o 
   5   2   3     1317.93     1249.01     11.43 o 
   6   2   3     1471.64     1516.83     18.27 o 
   7   2   3      643.94      629.02     14.20 o 
   8   2   3       83.42       99.69      6.72 o 
   9   2   3      367.62      390.06     17.46 o 
 -10   3   3      602.87      642.60     12.38 o 
  -9   3   3      302.00      307.73      9.26 o 
  -8   3   3     1214.85     1196.25     14.81 o 
  -7   3   3     1341.76     1346.12     24.12 o 
  -6   3   3      417.02      380.99      8.44 o 
  -5   3   3      366.13      377.87      7.31 o 
  -4   3   3     2971.55     3106.68     12.85 o 
  -3   3   3     2639.28     2392.84      9.88 o 
  -2   3   3       42.26       36.61      1.49 o 
  -1   3   3      296.67      291.73      2.29 o 
   0   3   3       26.16       49.28      1.61 o 
   1   3   3      174.76      173.19      1.90 o 
   2   3   3        1.28        2.52      1.23 o 
   3   3   3     1515.97     1412.30      8.28 o 
   4   3   3     5280.70     5426.16     26.91 o 
   5   3   3       94.39       83.92      6.02 o 
   6   3   3      271.72      264.74     10.58 o 
   7   3   3     1408.30     1465.12     20.28 o 
   8   3   3      188.24      191.15     10.06 o 
   9   3   3      144.32      136.65      9.51 o 
 -10   4   3       14.20        9.79      2.60 o 
  -9   4   3      155.30      164.70     12.09 o 
  -8   4   3      655.10      667.88     11.13 o 
  -7   4   3      272.09      271.66      6.67 o 
  -6   4   3     1577.13     1633.35     17.74 o 
  -5   4   3     2035.27     1906.23     23.08 o 
  -4   4   3      784.82      904.52      5.57 o 
  -3   4   3        5.20        5.31      1.08 o 
  -2   4   3      269.77      219.67      3.22 o 
  -1   4   3       56.78       70.17      1.24 o 
   0   4   3      156.43      141.77      1.86 o 
   1   4   3      503.22      417.02      3.84 o 
   2   4   3     4452.95     4377.03     29.66 o 
   3   4   3       38.31       56.62      1.64 o 
   4   4   3      810.43      751.19      7.95 o 
   5   4   3      997.83      999.36      9.26 o 
   6   4   3      956.36      990.76     11.86 o 
   7   4   3      166.73      192.60     25.34 o 
   8   4   3      278.95      293.90     11.46 o 
   9   4   3      209.15      193.65     13.27 o 
  -9   5   3       24.24       19.22      5.48 o 
  -8   5   3        4.34        6.16      1.90 o 
  -7   5   3      423.84      424.53      8.49 o 
  -6   5   3      138.99      140.90      5.63 o 
  -5   5   3        2.20        2.75      1.55 o 
  -4   5   3      125.33      147.24      3.36 o 
  -3   5   3       12.34       10.16      1.08 o 
  -2   5   3        2.33        2.18      1.05 o 
  -1   5   3      386.84      408.50      4.54 o 
   0   5   3     1419.56     1430.51      8.36 o 
   1   5   3     1972.05     2151.35      9.55 o 
   2   5   3       51.16       56.77      3.38 o 
   3   5   3      233.28      256.63      9.31 o 
   4   5   3       16.74       17.38      3.56 o 
   5   5   3      131.14      106.38      2.53 o 
   6   5   3        8.65       10.62      2.85 o 
   7   5   3      418.61      396.39     12.74 o 
   8   5   3       67.28       72.01      7.45 o 
  -9   6   3        0.45        9.80      3.60 o 
  -8   6   3      202.11      208.65      6.21 o 
  -7   6   3      100.92      104.82      9.00 o 
  -6   6   3       24.13       25.68      2.86 o 
  -5   6   3      121.68      117.65      3.45 o 
  -4   6   3      211.94      241.98      3.18 o 
  -3   6   3      123.88      139.84      2.97 o 
  -2   6   3      753.70      775.27      4.48 o 
  -1   6   3      493.78      490.77      5.01 o 
   0   6   3      617.57      677.43      6.79 o 
   1   6   3     1912.50     1914.30     11.57 o 
   2   6   3        3.21        3.81      2.28 o 
   3   6   3      694.22      719.04     10.04 o 
   4   6   3      253.04      256.62      7.47 o 
   5   6   3      256.81      254.39      8.18 o 
   6   6   3       33.26       33.52      3.42 o 
   7   6   3      214.38      218.59      9.41 o 
   8   6   3       10.32       20.65      4.11 o 
  -9   7   3      133.16      139.99     13.59 o 
  -8   7   3        2.39        3.61      2.82 o 
  -7   7   3      701.12      712.87     12.53 o 
  -6   7   3      140.54      150.73      5.14 o 
  -5   7   3      233.55      238.27      7.24 o 
  -4   7   3      988.18      907.38      6.67 o 
  -3   7   3      975.51      930.68      6.40 o 
  -2   7   3       97.94       99.60      2.03 o 
  -1   7   3     1421.90     1440.56     11.93 o 
   0   7   3     2357.18     2466.20     14.40 o 
   1   7   3      849.38      853.93      9.42 o 
   2   7   3       13.23       11.98      3.85 o 
   3   7   3     4832.18     4992.44     28.04 o 
   4   7   3      518.26      511.22     16.08 o 
   5   7   3       98.50       94.06      6.80 o 
   6   7   3      410.81      430.85     11.84 o 
   7   7   3      415.29      448.98     17.35 o 
   8   7   3       53.15       47.33      6.08 o 
  -9   8   3      235.62      230.85     19.03 o 
  -8   8   3      527.54      551.95     13.33 o 
  -7   8   3       69.30       67.20      5.69 o 
  -6   8   3      564.81      573.44      8.85 o 
  -5   8   3      599.92      599.40     11.79 o 
  -4   8   3      139.17      119.10      2.36 o 
  -3   8   3      212.17      210.50      5.12 o 
  -2   8   3     3670.23     3767.06     21.97 o 
  -1   8   3     2017.37     1962.45     11.52 o 
   0   8   3      122.46      122.36      3.64 o 
   1   8   3      623.48      605.66      7.27 o 
   2   8   3     3032.17     3070.25     24.29 o 
   3   8   3      183.34      159.22     13.53 o 
   4   8   3      269.45      275.22     13.66 o 
   5   8   3     1764.12     1795.03     26.15 o 
   6   8   3      141.94      161.63      8.60 o 
   7   8   3       30.69       23.03      4.46 o 
  -8   9   3      102.19       99.65     17.05 o 
  -7   9   3      141.24      154.39      7.74 o 
  -6   9   3      211.60      219.27      4.92 o 
  -5   9   3        0.90        4.17      1.13 o 
  -4   9   3      547.24      512.85      7.20 o 
  -3   9   3     1380.57     1389.53     10.03 o 
  -2   9   3      398.00      403.18      3.37 o 
  -1   9   3      912.45      935.07      7.20 o 
   0   9   3     1599.14     1646.98      9.95 o 
   1   9   3      235.80      215.26      4.81 o 
   2   9   3      252.64      251.50      5.38 o 
   3   9   3      157.88      172.15     10.43 o 
   4   9   3      564.28      599.12     15.41 o 
   5   9   3        0.25        5.41      3.37 o 
   6   9   3      392.01      402.89     12.36 o 
   7   9   3      718.24      715.54     19.20 o 
  -8  10   3        6.80       12.42      5.24 o 
  -7  10   3        0.32        6.69      3.51 o 
  -6  10   3       98.23      107.22      9.72 o 
  -5  10   3        2.74        3.50      1.52 o 
  -4  10   3      584.94      599.26     11.90 o 
  -3  10   3      414.09      408.52     11.33 o 
  -2  10   3      871.65      860.03     12.12 o 
  -1  10   3      259.50      263.85      4.37 o 
   0  10   3      224.68      229.34      6.13 o 
   1  10   3       80.40       88.63      4.91 o 
   2  10   3       29.58       35.40      3.16 o 
   3  10   3        1.15        4.32      2.53 o 
   4  10   3        1.06        7.36      2.90 o 
   5  10   3      338.81      321.01     13.04 o 
   6  10   3       10.42        7.62      3.03 o 
   7  10   3        2.43        9.44      3.25 o 
  -7  11   3       76.19       67.65     11.75 o 
  -6  11   3      101.07       84.68     13.82 o 
  -5  11   3        5.25       10.47      3.60 o 
  -4  11   3       99.31       92.93      7.33 o 
  -3  11   3        4.26        6.33      2.95 o 
  -2  11   3      156.67      158.00      4.79 o 
  -1  11   3        1.65        3.73      1.69 o 
   0  11   3       43.29       52.58      4.91 o 
   1  11   3      161.04      171.74      6.93 o 
   2  11   3        0.06        3.27      2.43 o 
   3  11   3      252.66      236.96      6.65 o 
   4  11   3        8.27        9.55      2.80 o 
   5  11   3        9.02       12.56      4.10 o 
   6  11   3       14.48       10.68      3.35 o 
  -6  12   3        2.66        7.91      5.05 o 
  -5  12   3      406.15      446.79     33.32 o 
  -4  12   3      122.55      132.78      9.75 o 
  -3  12   3       21.61       21.37      3.65 o 
  -2  12   3      557.09      511.21     10.98 o 
  -1  12   3      519.34      499.54      8.70 o 
   0  12   3       19.30       14.46      2.99 o 
   1  12   3      425.46      396.76      7.67 o 
   2  12   3      429.60      427.56     10.65 o 
   3  12   3      129.39      138.25      7.96 o 
   4  12   3       22.41       27.66      4.74 o 
   5  12   3      169.54      196.85     16.10 o 
  -5  13   3        6.43        7.06      2.70 o 
  -4  13   3      717.36      743.72     23.04 o 
  -3  13   3      933.22      910.17     21.20 o 
  -2  13   3       52.90       61.90      9.51 o 
  -1  13   3      283.67      287.98      8.16 o 
   0  13   3     1419.02     1442.60     46.97 o 
   1  13   3      676.92      697.70     17.51 o 
   2  13   3      363.07      374.97      9.53 o 
   3  13   3      463.03      491.15     12.33 o 
   4  13   3      272.48      275.05      9.85 o 
  -4  14   3      339.69      339.55     17.92 o 
  -3  14   3      309.03      309.06     15.61 o 
  -2  14   3      372.42      368.13     12.28 o 
  -1  14   3     1005.51      971.94     24.59 o 
   0  14   3        0.89        4.38      2.82 o 
   1  14   3      577.48      571.77     14.18 o 
   2  14   3      803.51      809.26     21.31 o 
   3  14   3        8.38       10.80      2.86 o 
  -2  15   3        3.21       11.51      5.52 o 
  -1  15   3       11.42        7.44      3.16 o 
   0  15   3      422.98      421.76     14.60 o 
   1  15   3      255.30      280.95     10.08 o 
 -10   0   4       54.12       35.03      7.40 o 
  -9   0   4      206.00      194.86     16.41 o 
  -8   0   4      328.43      347.77     21.36 o 
  -7   0   4      262.45      272.51      9.72 o 
  -6   0   4     3370.42     3529.28     50.42 o 
  -5   0   4     2907.84     2890.86     42.20 o 
  -4   0   4     1885.33     1981.03     14.59 o 
  -3   0   4      453.69      423.88      4.51 o 
  -2   0   4     8147.93     8265.53     62.09 o 
  -1   0   4     1313.90     1356.14     10.50 o 
   0   0   4     1902.16     1912.37     13.90 o 
   1   0   4     2377.47     2260.16     13.81 o 
   2   0   4     3025.15     3183.96     19.33 o 
   3   0   4     2051.09     2227.29     17.40 o 
   4   0   4     1883.22     1722.93     16.63 o 
   5   0   4     2757.44     2914.51     52.94 o 
   6   0   4      137.07      149.55      9.60 o 
   7   0   4      371.01      388.12     14.13 o 
   8   0   4     1294.87     1362.87     43.45 o 
   9   0   4      122.44      114.72     19.37 o 
 -10   1   4       79.34       74.72      6.52 o 
  -9   1   4      203.93      196.43      8.84 o 
  -8   1   4       14.16        8.48      2.66 o 
  -7   1   4      635.94      631.56     10.89 o 
  -6   1   4      804.84      862.63      9.83 o 
  -5   1   4      687.64      673.04      9.40 o 
  -4   1   4     7895.48     8182.07     53.76 o 
  -3   1   4     1638.98     1592.42      8.56 o 
  -2   1   4       48.52       40.95      1.90 o 
  -1   1   4       19.70       33.19      1.96 o 
   0   1   4      243.30      231.30      2.55 o 
   1   1   4       46.18       53.77      1.63 o 
   2   1   4     2992.42     2867.30     12.89 o 
   3   1   4     3357.01     3365.95     19.65 o 
   4   1   4      547.72      492.49      6.38 o 
   5   1   4      420.64      418.57      8.60 o 
   6   1   4      883.07      840.54     11.20 o 
   7   1   4     1565.15     1534.93     26.45 o 
   8   1   4       55.44       56.30      5.18 o 
   9   1   4       63.49       74.25     10.44 o 
 -10   2   4       10.28       11.73      3.61 o 
  -9   2   4       36.48       47.23      5.77 o 
  -8   2   4        1.93        6.57      3.07 o 
  -7   2   4       40.04       37.37      3.88 o 
  -6   2   4      314.41      319.39      8.84 o 
  -5   2   4       28.44       23.94      2.76 o 
  -4   2   4       26.98       26.07      2.37 o 
  -3   2   4      471.85      458.94      4.53 o 
  -2   2   4      363.10      342.28      2.64 o 
  -1   2   4     8790.47     9291.64     45.33 o 
   0   2   4      502.95      515.99      5.35 o 
   1   2   4      530.76      533.32      3.70 o 
   2   2   4       28.86       22.89      1.88 o 
   3   2   4      714.90      803.07      9.29 o 
   4   2   4      216.35      200.00      4.38 o 
   5   2   4      477.53      511.89      8.64 o 
   6   2   4      335.44      297.50      9.15 o 
   7   2   4        8.95        6.15      2.59 o 
   8   2   4       75.43       77.18      5.28 o 
   9   2   4       25.79       30.87      5.17 o 
 -10   3   4       58.76       73.59      6.52 o 
  -9   3   4        7.10        7.93      3.31 o 
  -8   3   4       48.40       42.58      4.59 o 
  -7   3   4      444.52      450.75      8.73 o 
  -6   3   4       57.13       60.35      6.12 o 
  -5   3   4        4.07        6.73      1.57 o 
  -4   3   4      102.82      126.21      2.66 o 
  -3   3   4      306.10      356.78      3.93 o 
  -2   3   4      371.21      361.19      4.55 o 
  -1   3   4      857.41      876.65      3.96 o 
   0   3   4     2612.59     2720.82      9.80 o 
   1   3   4        4.94        3.39      1.37 o 
   2   3   4      149.83      153.58      5.11 o 
   3   3   4       75.82       54.29      3.22 o 
   4   3   4      183.80      195.87      4.99 o 
   5   3   4       59.70       67.79      4.02 o 
   6   3   4        3.88        5.10      1.87 o 
   7   3   4      177.87      181.70      5.99 o 
   8   3   4      146.43      137.16     18.45 o 
 -10   4   4       20.40       20.20      3.81 o 
  -9   4   4      244.11      268.35     10.31 o 
  -8   4   4      380.26      364.06     10.01 o 
  -7   4   4      199.91      203.39      5.99 o 
  -6   4   4      427.28      415.33      7.02 o 
  -5   4   4      111.13       92.79      3.20 o 
  -4   4   4     1217.46     1236.62     11.14 o 
  -3   4   4     1536.63     1526.67      6.89 o 
  -2   4   4     1775.76     1678.36     21.24 o 
  -1   4   4      191.12      157.14      2.45 o 
   0   4   4     2630.75     2650.31     10.91 o 
   1   4   4      125.06      191.18      2.44 o 
   2   4   4     1945.99     1997.08     10.38 o 
   3   4   4       83.06      103.23      4.14 o 
   4   4   4      229.38      190.92      4.85 o 
   5   4   4     1927.46     1908.54     20.15 o 
   6   4   4       43.54       33.39      5.86 o 
   7   4   4        4.24        9.73      4.28 o 
   8   4   4      343.37      370.58     15.13 o 
  -9   5   4       34.28       44.98      4.16 o 
  -8   5   4      356.95      354.90     11.95 o 
  -7   5   4      891.60      889.63     12.86 o 
  -6   5   4       93.28       98.86      4.92 o 
  -5   5   4      917.07      871.73      6.72 o 
  -4   5   4     4496.22     4546.70     19.15 o 
  -3   5   4      802.22      776.37      7.26 o 
  -2   5   4      330.25      395.21      7.71 o 
  -1   5   4     5344.57     5369.43     18.70 o 
   0   5   4     1116.83     1050.32      5.54 o 
   1   5   4       22.41       11.08      2.44 o 
   2   5   4     1711.05     1569.81     13.99 o 
   3   5   4     2018.11     1930.41     18.10 o 
   4   5   4     1259.32     1232.78     13.22 o 
   5   5   4        6.67        7.51      2.58 o 
   6   5   4      787.06      786.52     13.19 o 
   7   5   4      451.91      429.51     13.38 o 
   8   5   4        8.54       18.95      4.17 o 
  -9   6   4      935.60      981.66     24.71 o 
  -8   6   4      285.84      279.56     10.02 o 
  -7   6   4      620.82      581.84      9.47 o 
  -6   6   4     1579.77     1559.36     19.62 o 
  -5   6   4      770.81      712.38      8.34 o 
  -4   6   4       11.25       12.47      1.38 o 
  -3   6   4     2160.21     2149.06     17.64 o 
  -2   6   4     2362.56     2257.22     19.38 o 
  -1   6   4      949.83      925.29     10.03 o 
   0   6   4     1010.37      938.26      5.57 o 
   1   6   4     8093.34     8325.29     27.81 o 
   2   6   4       14.60       14.10      2.78 o 
   3   6   4      356.15      362.39     11.38 o 
   4   6   4     1157.26     1142.91     15.89 o 
   5   6   4      971.37      964.22     18.28 o 
   6   6   4        6.65        5.26      3.40 o 
   7   6   4       89.24       91.95      6.87 o 
   8   6   4      220.22      255.31      9.32 o 
  -9   7   4        0.43        1.82      2.55 o 
  -8   7   4      813.23      770.00     14.78 o 
  -7   7   4      177.36      173.44     10.19 o 
  -6   7   4      544.29      538.86     12.15 o 
  -5   7   4      246.46      236.65      3.93 o 
  -4   7   4      107.03       87.80      2.99 o 
  -3   7   4      117.16      106.05      3.81 o 
  -2   7   4      384.17      391.00      6.54 o 
  -1   7   4     2138.84     2136.12      9.57 o 
   0   7   4      177.67      177.34      3.27 o 
   1   7   4      106.52      100.23      3.48 o 
   2   7   4        1.27        5.62      2.81 o 
   3   7   4     1642.45     1706.11     36.44 o 
   4   7   4      168.63      168.79      6.04 o 
   5   7   4      211.19      223.30     10.37 o 
   6   7   4      458.55      431.07     25.90 o 
   7   7   4        4.85        6.10      3.94 o 
   8   7   4        2.80        6.70      4.04 o 
  -8   8   4      126.28      142.12     16.03 o 
  -7   8   4       38.60       33.56      4.02 o 
  -6   8   4       12.45       14.46      2.64 o 
  -5   8   4        8.36        5.92      1.56 o 
  -4   8   4       25.81       22.85      2.53 o 
  -3   8   4      302.36      317.72     10.02 o 
  -2   8   4      323.55      317.48      5.16 o 
  -1   8   4        7.63        5.32      1.25 o 
   0   8   4       49.08       59.29      3.10 o 
   1   8   4      137.82      131.60      5.60 o 
   2   8   4        4.71        8.65      2.39 o 
   3   8   4        2.76        7.60      3.19 o 
   4   8   4       31.16       36.92      3.46 o 
   5   8   4       21.44       21.44      3.69 o 
   6   8   4       29.13       22.14      3.63 o 
   7   8   4       16.10       12.74      3.05 o 
  -8   9   4      195.95      157.98     15.69 o 
  -7   9   4      127.13       98.59     14.84 o 
  -6   9   4        6.66        4.45      3.01 o 
  -5   9   4      253.27      235.22      5.47 o 
  -4   9   4     1381.54     1417.66     16.16 o 
  -3   9   4        6.58        6.34      1.49 o 
  -2   9   4        1.65        0.22      1.69 o 
  -1   9   4      607.17      628.37      6.21 o 
   0   9   4     1481.08     1442.22     12.89 o 
   1   9   4       58.96       52.57      4.67 o 
   2   9   4      468.11      484.20     15.04 o 
   3   9   4       37.85       43.08      5.09 o 
   4   9   4      318.70      318.65     15.03 o 
   5   9   4       11.96       10.31      2.56 o 
   6   9   4       37.76       51.64      7.41 o 
   7   9   4      143.29      151.85      9.48 o 
  -8  10   4       45.37       49.79      8.48 o 
  -7  10   4        7.89        8.69      3.47 o 
  -6  10   4      602.18      609.32     14.40 o 
  -5  10   4      671.37      683.35     14.57 o 
  -4  10   4       38.46       34.37      5.54 o 
  -3  10   4     1080.98     1068.47     13.83 o 
  -2  10   4      593.98      597.40     15.24 o 
  -1  10   4       55.50       55.95      3.47 o 
   0  10   4      120.38      120.49      5.03 o 
   1  10   4      898.29      942.47     10.90 o 
   2  10   4      901.02      934.53     14.94 o 
   3  10   4      237.42      239.88      7.24 o 
   4  10   4      293.68      294.29     12.50 o 
   5  10   4      284.07      271.75     10.20 o 
   6  10   4       31.96       25.23      3.95 o 
  -7  11   4      577.92      590.60     20.69 o 
  -6  11   4       60.27       49.97     10.20 o 
  -5  11   4      427.55      424.11     13.23 o 
  -4  11   4      527.08      527.12     12.08 o 
  -3  11   4      115.15      130.49     13.33 o 
  -2  11   4      499.44      482.99      9.28 o 
  -1  11   4      642.51      646.99      9.79 o 
   0  11   4      767.70      780.76     11.37 o 
   1  11   4       49.11       48.89      5.13 o 
   2  11   4       43.20       48.52      5.76 o 
   3  11   4     1021.87     1049.74     21.74 o 
   4  11   4       36.94       46.31      4.38 o 
   5  11   4       60.89       62.84      6.16 o 
   6  11   4      549.84      531.42     13.01 o 
  -6  12   4      296.69      283.41     23.99 o 
  -5  12   4      146.87      148.79     19.48 o 
  -4  12   4      279.26      261.45      7.81 o 
  -3  12   4      431.05      428.90     12.59 o 
  -2  12   4      403.80      404.49     11.62 o 
  -1  12   4       10.46        8.00      2.35 o 
   0  12   4       40.09       42.34      4.26 o 
   1  12   4      419.90      415.61      8.79 o 
   2  12   4      180.68      171.15     13.08 o 
   3  12   4      133.77      131.06      7.67 o 
   4  12   4      208.19      195.92      7.99 o 
   5  12   4      106.98      102.43      7.52 o 
  -5  13   4       96.80       86.54     16.14 o 
  -4  13   4        8.31        5.64      2.73 o 
  -3  13   4        1.26        3.23      2.32 o 
  -2  13   4      145.20      123.03      7.18 o 
  -1  13   4       50.40       44.42      6.27 o 
   0  13   4        4.27        5.26      2.65 o 
   1  13   4        6.03        6.41      3.38 o 
   2  13   4        1.08        6.75      2.89 o 
   3  13   4       30.84       31.75      3.86 o 
   4  13   4        2.78        5.45      2.71 o 
  -4  14   4        5.67        7.07      2.85 o 
  -3  14   4       65.54       63.52      9.62 o 
  -2  14   4      285.54      267.62     12.34 o 
  -1  14   4       26.61       30.46      4.52 o 
   0  14   4        4.26        7.39      3.05 o 
   1  14   4       16.18       10.57      4.63 o 
   2  14   4       37.51       31.64      5.49 o 
   3  14   4       48.11       42.87      6.62 o 
  -2  15   4       77.70       61.53     10.14 o 
  -1  15   4      166.16      174.30     11.77 o 
   0  15   4      458.95      489.41     14.03 o 
   1  15   4        8.41        8.56      3.59 o 
 -10   1   5       18.19       21.35      3.68 o 
  -9   1   5       19.35       23.15      4.03 o 
  -8   1   5      317.14      319.13     10.83 o 
  -7   1   5      284.59      298.80      9.85 o 
  -6   1   5      269.92      249.36      6.07 o 
  -5   1   5     2401.57     2601.13     18.43 o 
  -4   1   5     1166.56     1043.21      7.03 o 
  -3   1   5      239.34      251.96      3.32 o 
  -2   1   5      490.48      482.38      3.78 o 
  -1   1   5     2448.50     2350.05      8.98 o 
   0   1   5      809.61      758.40      4.20 o 
   1   1   5     1746.57     1791.79      8.32 o 
   2   1   5     1023.57      965.78      8.79 o 
   3   1   5     3342.77     3563.67     17.56 o 
   4   1   5       60.52       66.75      5.62 o 
   5   1   5       89.59      109.16      6.91 o 
   6   1   5      277.06      306.16      9.64 o 
   7   1   5       77.82       77.16      5.66 o 
   8   1   5       40.64       24.81      3.24 o 
 -10   2   5      375.80      377.05     15.22 o 
  -9   2   5      905.97      912.06     16.87 o 
  -8   2   5      243.37      251.21      6.81 o 
  -7   2   5      151.58      166.93      5.02 o 
  -6   2   5     2169.03     2151.09     15.57 o 
  -5   2   5      869.83      833.69      7.61 o 
  -4   2   5     1506.75     1545.28     10.53 o 
  -3   2   5     5286.63     5398.98     22.17 o 
  -2   2   5      252.49      245.51      3.21 o 
  -1   2   5       32.72       38.26      1.76 o 
   0   2   5     5016.56     5027.12     18.46 o 
   1   2   5     5380.78     5400.42     25.72 o 
   2   2   5      428.40      407.44      6.64 o 
   3   2   5      477.09      427.47      6.81 o 
   4   2   5     3019.16     3145.48     19.44 o 
   5   2   5      524.05      528.16      9.23 o 
   6   2   5        1.14        3.43      2.09 o 
   7   2   5       88.27      102.48      7.34 o 
   8   2   5      431.19      466.15     15.62 o 
 -10   3   5       33.95       25.52      4.06 o 
  -9   3   5        4.90       10.08      2.79 o 
  -8   3   5     1407.85     1445.68     18.57 o 
  -7   3   5     1107.19     1154.35     21.39 o 
  -6   3   5        2.78        5.21      1.50 o 
  -5   3   5     3241.04     3251.85     18.40 o 
  -4   3   5      534.11      411.52      5.04 o 
  -3   3   5      704.75      736.65      7.75 o 
  -2   3   5     1981.56     2064.24     10.06 o 
  -1   3   5     2300.67     2067.37      8.81 o 
   0   3   5     1312.77     1305.18      7.68 o 
   1   3   5      466.46      443.99      5.42 o 
   2   3   5     3741.72     3648.31     17.05 o 
   3   3   5     2309.46     2336.55     15.19 o 
   4   3   5       41.19       39.14      3.84 o 
   5   3   5      353.34      349.89      5.91 o 
   6   3   5      910.04      929.45     16.16 o 
   7   3   5      178.07      180.11      8.27 o 
   8   3   5       22.59       26.86      7.22 o 
 -10   4   5      455.27      476.41     10.89 o 
  -9   4   5      627.12      619.89     13.46 o 
  -8   4   5      157.45      159.06     10.00 o 
  -7   4   5      614.80      657.21     16.16 o 
  -6   4   5      443.16      411.35      7.22 o 
  -5   4   5      961.79      957.17     11.15 o 
  -4   4   5       24.75       19.09      2.08 o 
  -3   4   5     1710.85     1735.98     13.55 o 
  -2   4   5      778.14      703.54     11.20 o 
  -1   4   5     1300.21     1318.56      8.25 o 
   0   4   5     2860.95     3117.93     16.75 o 
   1   4   5      216.11      155.34      4.21 o 
   2   4   5       19.37       31.34      2.82 o 
   3   4   5      314.61      291.16      3.88 o 
   4   4   5      192.72      178.01      6.63 o 
   5   4   5      741.27      747.03     16.68 o 
   6   4   5       54.09       43.09      4.53 o 
   7   4   5      305.76      326.00     12.16 o 
   8   4   5      213.79      213.15     10.25 o 
  -9   5   5      113.34      116.45      7.17 o 
  -8   5   5       88.98       85.83      6.35 o 
  -7   5   5     1388.62     1318.52     17.26 o 
  -6   5   5        6.59        6.50      1.56 o 
  -5   5   5       47.02       56.73      3.96 o 
  -4   5   5      286.41      247.55      4.00 o 
  -3   5   5      955.89     1026.32     11.52 o 
  -2   5   5     1853.38     1956.86     22.68 o 
  -1   5   5      352.84      377.39      4.33 o 
   0   5   5      776.48      842.57      5.22 o 
   1   5   5       61.30       83.54      3.51 o 
   2   5   5      789.21      813.70      6.62 o 
   3   5   5      165.70      178.66      6.34 o 
   4   5   5        0.01        1.66      1.30 o 
   5   5   5      186.94      174.48      4.95 o 
   6   5   5        4.80       11.22      4.90 o 
   7   5   5       90.34       74.05      8.82 o 
   8   5   5       67.72       54.20      7.88 o 
  -9   6   5       61.00       64.43      7.45 o 
  -8   6   5        8.30       10.11      2.21 o 
  -7   6   5        0.42        1.82      1.73 o 
  -6   6   5        1.13        4.45      2.61 o 
  -5   6   5       32.98       32.32      2.49 o 
  -4   6   5       91.41       69.77      4.34 o 
  -3   6   5      674.29      648.51     11.24 o 
  -2   6   5     2833.97     2988.21     26.42 o 
  -1   6   5     2535.29     2831.53     11.76 o 
   0   6   5       75.99       92.58      2.78 o 
   1   6   5      639.69      662.78      5.40 o 
   2   6   5        7.37        7.05      0.96 o 
   3   6   5     1229.03     1221.74     19.80 o 
   4   6   5      731.54      730.98     12.40 o 
   5   6   5       30.00       19.63      4.80 o 
   6   6   5       91.95       89.89      7.33 o 
   7   6   5       87.08       76.34      9.64 o 
  -9   7   5       17.29       18.21      6.56 o 
  -8   7   5      581.01      619.00     14.85 o 
  -7   7   5      160.32      174.89      8.23 o 
  -6   7   5      371.71      361.55      8.15 o 
  -5   7   5      680.88      650.37      7.18 o 
  -4   7   5      569.82      536.62     10.10 o 
  -3   7   5     2294.74     2419.09     31.87 o 
  -2   7   5     1171.64     1130.49     16.28 o 
  -1   7   5     2864.28     2864.27     15.25 o 
   0   7   5      682.35      637.30      5.13 o 
   1   7   5      490.08      454.96      4.26 o 
   2   7   5      757.85      734.69     10.77 o 
   3   7   5      337.08      323.27      9.02 o 
   4   7   5      201.79      241.12      8.75 o 
   5   7   5      934.34      945.78     15.83 o 
   6   7   5     1158.64     1174.33     32.09 o 
   7   7   5        0.60       10.85      3.54 o 
  -8   8   5       55.70       48.50      6.27 o 
  -7   8   5     1055.36     1023.16     23.92 o 
  -6   8   5      883.29      907.58     14.23 o 
  -5   8   5      510.76      500.48      6.01 o 
  -4   8   5       61.53       75.62      8.49 o 
  -3   8   5     2660.31     2665.58     30.13 o 
  -2   8   5      974.92      937.07      7.07 o 
  -1   8   5        3.37        1.70      0.64 o 
   0   8   5     2075.40     2064.26     13.82 o 
   1   8   5      719.77      680.47      7.49 o 
   2   8   5      112.39      113.08      7.80 o 
   3   8   5      742.42      728.30     12.18 o 
   4   8   5      740.76      751.83     15.55 o 
   5   8   5      274.75      289.66      7.95 o 
   6   8   5      200.63      185.70     12.18 o 
   7   8   5      696.18      744.45     16.60 o 
  -8   9   5       65.09       61.06      9.55 o 
  -7   9   5      401.07      418.43     12.39 o 
  -6   9   5       37.76       38.64      6.26 o 
  -5   9   5      915.27      959.95     17.41 o 
  -4   9   5     1119.09     1071.71     16.37 o 
  -3   9   5       24.02       19.87      4.86 o 
  -2   9   5      958.72      943.77     11.36 o 
  -1   9   5     1079.75     1077.95      7.94 o 
   0   9   5       28.02       25.13      2.24 o 
   1   9   5       40.96       41.40      2.97 o 
   2   9   5      933.79      976.09     14.01 o 
   3   9   5      125.85      122.06      7.97 o 
   4   9   5       40.04       40.92      4.67 o 
   5   9   5      434.51      438.61     12.76 o 
   6   9   5      392.58      357.61     11.30 o 
  -7  10   5       67.25       58.66     13.37 o 
  -6  10   5       67.42       74.43      8.25 o 
  -5  10   5       90.07       93.17      7.74 o 
  -4  10   5      438.70      436.98     17.42 o 
  -3  10   5      320.43      312.78     14.54 o 
  -2  10   5      293.59      306.45     10.20 o 
  -1  10   5      149.69      144.62      2.62 o 
   0  10   5      331.42      310.00      5.79 o 
   1  10   5        3.80        6.13      1.64 o 
   2  10   5      127.14      106.24      6.59 o 
   3  10   5      345.98      314.15      9.78 o 
   4  10   5      335.82      321.98     10.85 o 
   5  10   5       32.00       24.10      4.66 o 
   6  10   5        1.32        8.55      3.29 o 
  -7  11   5        5.56       12.35      3.62 o 
  -6  11   5       33.30       29.09      4.53 o 
  -5  11   5       23.82       23.72      5.77 o 
  -4  11   5        1.13        6.93      2.96 o 
  -3  11   5      174.37      178.02      7.80 o 
  -2  11   5        1.16        5.67      2.62 o 
  -1  11   5        0.86       10.97      2.31 o 
   0  11   5      482.28      458.20     13.05 o 
   1  11   5        0.05        6.39      3.47 o 
   2  11   5      124.43      127.22      7.65 o 
   3  11   5      195.04      167.32      7.57 o 
   4  11   5        7.45        7.12      2.51 o 
   5  11   5       76.14       77.24      5.91 o 
  -6  12   5      263.45      280.08     29.09 o 
  -5  12   5      116.06       99.41     14.50 o 
  -4  12   5      144.09      149.17      9.96 o 
  -3  12   5      360.83      373.10     11.86 o 
  -2  12   5      224.99      243.15     12.35 o 
  -1  12   5        0.26        4.37      2.58 o 
   0  12   5       66.81       66.05      7.48 o 
   1  12   5     1324.98     1366.21     41.19 o 
   2  12   5      321.32      291.36     11.64 o 
   3  12   5      272.06      286.83     10.72 o 
   4  12   5      207.22      204.49      9.97 o 
  -5  13   5      305.41      334.64     18.34 o 
  -4  13   5      971.15     1011.61     18.66 o 
  -3  13   5      196.67      164.27     11.50 o 
  -2  13   5      495.65      474.43     15.99 o 
  -1  13   5     1443.73     1436.25     24.66 o 
   0  13   5      275.85      268.95      9.68 o 
   1  13   5       68.19       56.81      9.27 o 
   2  13   5      537.47      541.90     14.63 o 
   3  13   5      207.45      197.99      9.86 o 
  -4  14   5      200.95      214.05     22.49 o 
  -3  14   5      547.52      543.17     17.51 o 
  -2  14   5      244.71      230.53     10.22 o 
  -1  14   5       64.47       51.84     10.11 o 
   0  14   5      576.11      577.16     21.87 o 
   1  14   5      457.30      452.41     28.54 o 
   2  14   5        1.11        6.14      2.98 o 
 -10   0   6      362.28      376.30     13.88 o 
  -9   0   6        4.57        9.80      3.65 o 
  -8   0   6       69.80       59.97      5.09 o 
  -7   0   6     1745.57     1785.84     26.62 o 
  -6   0   6     2439.30     2402.80     30.59 o 
  -5   0   6      821.04      951.16     18.66 o 
  -4   0   6     6835.10     7190.31     45.58 o 
  -3   0   6     5294.97     5209.29     30.21 o 
  -2   0   6      479.46      475.44      8.52 o 
  -1   0   6     3004.65     3072.32     21.67 o 
   0   0   6     1819.48     1654.69     13.71 o 
   1   0   6     3236.91     3234.63     24.81 o 
   2   0   6     2582.00     2678.20     52.42 o 
   3   0   6     3174.70     3085.66     31.30 o 
   4   0   6     1552.72     1585.42     34.01 o 
   5   0   6       33.94       33.49      6.25 o 
   6   0   6      407.24      394.55     10.47 o 
   7   0   6      743.11      746.34     19.12 o 
   8   0   6        7.90        5.44      4.59 o 
 -10   1   6        1.86        7.09      2.34 o 
  -9   1   6      172.80      181.76      6.30 o 
  -8   1   6      660.60      620.84      9.79 o 
  -7   1   6       13.62       18.28      3.28 o 
  -6   1   6      111.30      101.89      5.83 o 
  -5   1   6     2093.30     2118.79     24.59 o 
  -4   1   6     3228.13     3328.50     15.42 o 
  -3   1   6      632.55      633.72      7.16 o 
  -2   1   6     4032.52     4117.75     21.50 o 
  -1   1   6     1967.16     1897.87     11.40 o 
   0   1   6      501.40      555.97      7.96 o 
   1   1   6     2870.48     2897.29     14.56 o 
   2   1   6     3962.05     4025.34     27.26 o 
   3   1   6       19.52       30.54      3.37 o 
   4   1   6      571.94      579.82      8.61 o 
   5   1   6      830.73      807.82     16.26 o 
   6   1   6      194.12      184.56      7.37 o 
   7   1   6        5.65        7.71      2.72 o 
   8   1   6      276.34      265.26      9.32 o 
 -10   2   6       91.00       88.19      7.87 o 
  -9   2   6       51.03       56.93      5.39 o 
  -8   2   6        7.09        5.74      2.32 o 
  -7   2   6      177.90      153.75      6.29 o 
  -6   2   6      291.90      289.58      5.66 o 
  -5   2   6       46.14       57.32      4.12 o 
  -4   2   6      237.28      235.52      3.58 o 
  -3   2   6     1705.27     1730.57     11.26 o 
  -2   2   6      177.02      182.36      4.14 o 
  -1   2   6      145.88      149.90      3.60 o 
   0   2   6      321.25      314.42      4.36 o 
   1   2   6      203.68      208.46      6.51 o 
   2   2   6        6.46        6.18      1.78 o 
   3   2   6     1130.98     1107.44     10.50 o 
   4   2   6      506.22      521.51     11.16 o 
   5   2   6       15.52       16.27      2.77 o 
   6   2   6       16.62       10.22      3.71 o 
   7   2   6       60.27       48.86      6.13 o 
   8   2   6       20.53       12.14      3.49 o 
 -10   3   6       10.08       13.57      4.77 o 
  -9   3   6        1.12        8.99      3.25 o 
  -8   3   6      439.23      430.94     12.69 o 
  -7   3   6       17.14       15.55      2.62 o 
  -6   3   6       44.47       49.06      5.56 o 
  -5   3   6      439.18      410.51      7.59 o 
  -4   3   6      262.02      246.19      3.88 o 
  -3   3   6        0.21        2.01      1.04 o 
  -2   3   6     1080.86     1104.76      6.29 o 
  -1   3   6      282.89      327.18      4.01 o 
   0   3   6       67.91       55.80      2.64 o 
   1   3   6      103.22      110.07      3.16 o 
   2   3   6      253.94      239.92      4.54 o 
   3   3   6      123.62      121.67      6.74 o 
   4   3   6       56.03       69.28      4.64 o 
   5   3   6      182.98      180.90      5.37 o 
   6   3   6        5.11        6.27      2.60 o 
   7   3   6       39.44       35.12      4.05 o 
   8   3   6       53.38       63.59      8.52 o 
  -9   4   6      190.02      175.15      9.23 o 
  -8   4   6      281.63      246.73      8.27 o 
  -7   4   6      925.24      872.62     13.64 o 
  -6   4   6      301.57      288.85      6.11 o 
  -5   4   6       10.63       10.04      1.99 o 
  -4   4   6     2288.03     2381.09     15.74 o 
  -3   4   6     2044.16     2010.75     12.70 o 
  -2   4   6     1732.00     1734.50      7.49 o 
  -1   4   6      333.68      318.48      4.14 o 
   0   4   6     3375.67     3399.66     12.92 o 
   1   4   6       55.24       49.06      2.65 o 
   2   4   6      133.81      124.86      3.47 o 
   3   4   6      183.30      155.37      3.70 o 
   4   4   6      838.04      778.21     12.66 o 
   5   4   6       52.65       44.83      4.63 o 
   6   4   6      222.21      216.54      7.66 o 
   7   4   6      781.32      796.63     17.20 o 
  -9   5   6      325.20      322.98     10.29 o 
  -8   5   6      542.05      531.32     11.54 o 
  -7   5   6      326.85      320.09      6.49 o 
  -6   5   6      432.55      416.39      8.71 o 
  -5   5   6      629.16      578.82      6.59 o 
  -4   5   6     1016.68     1026.23     12.37 o 
  -3   5   6      780.11      811.93     11.63 o 
  -2   5   6     9631.63     9548.48     48.51 o 
  -1   5   6     4664.53     4743.97     19.74 o 
   0   5   6       14.86       19.55      2.11 o 
   1   5   6     1999.06     1987.58     17.60 o 
   2   5   6     1218.57     1157.87      8.44 o 
   3   5   6      154.88      137.15      3.53 o 
   4   5   6      213.53      217.51      5.85 o 
   5   5   6     1109.38     1153.15     17.08 o 
   6   5   6      565.31      522.70     12.23 o 
   7   5   6       32.18       40.71      6.44 o 
  -9   6   6      135.64      124.08     11.13 o 
  -8   6   6      233.74      196.81      7.02 o 
  -7   6   6      167.59      168.61      6.56 o 
  -6   6   6     1124.86     1192.84     13.74 o 
  -5   6   6        7.26        5.63      1.38 o 
  -4   6   6     1895.12     1919.47     19.30 o 
  -3   6   6      841.24      760.70     13.95 o 
  -2   6   6      578.96      565.66      8.67 o 
  -1   6   6     6188.64     6394.29     40.54 o 
   0   6   6     5016.83     5040.66     28.25 o 
   1   6   6      152.45      131.85      5.97 o 
   2   6   6       60.13       60.83      3.73 o 
   3   6   6      828.69      856.03     14.95 o 
   4   6   6     1348.54     1292.92     19.05 o 
   5   6   6       10.46        7.81      2.71 o 
   6   6   6      158.33      168.16      7.46 o 
   7   6   6      199.25      241.63     13.23 o 
  -9   7   6       14.51       14.59      4.23 o 
  -8   7   6      218.32      221.51     10.20 o 
  -7   7   6       24.02       18.96      4.52 o 
  -6   7   6      427.37      393.75      9.53 o 
  -5   7   6       84.96       85.10      5.09 o 
  -4   7   6        6.46        5.29      3.52 o 
  -3   7   6       45.33       47.31      9.06 o 
  -2   7   6      435.41      397.72     10.07 o 
  -1   7   6      720.85      683.34      4.89 o 
   0   7   6       66.51       82.01      3.30 o 
   1   7   6     2163.65     2177.64     17.74 o 
   2   7   6      950.95      905.48     13.32 o 
   3   7   6       81.82       91.47      6.91 o 
   4   7   6        2.45        3.59      2.73 o 
   5   7   6       38.09       50.03      5.24 o 
   6   7   6        0.52       11.15      2.80 o 
   7   7   6       72.97       82.06     10.11 o 
  -8   8   6       59.24       56.47      7.17 o 
  -7   8   6       55.25       54.95      9.36 o 
  -6   8   6       11.55       14.60      3.89 o 
  -5   8   6      122.59      120.71     11.49 o 
  -4   8   6      546.06      549.34     12.45 o 
  -3   8   6       47.40       44.04      5.40 o 
  -2   8   6      124.92      134.60      6.07 o 
  -1   8   6      162.61      154.31      4.04 o 
   0   8   6      121.89      125.83      3.74 o 
   1   8   6        0.06        4.34      1.42 o 
   2   8   6      556.58      523.36     11.08 o 
   3   8   6      168.58      154.95      9.56 o 
   4   8   6       60.59       57.30      4.91 o 
   5   8   6       39.18       28.37      4.96 o 
   6   8   6        0.45        0.93      3.68 o 
  -8   9   6       11.21       17.98      5.59 o 
  -7   9   6        4.39        5.48      3.40 o 
  -6   9   6       80.53       84.70      9.64 o 
  -5   9   6     1307.66     1381.27     21.03 o 
  -4   9   6      294.39      254.63     10.89 o 
  -3   9   6      482.04      467.32     15.76 o 
  -2   9   6      731.60      726.46     18.74 o 
  -1   9   6      372.43      355.48     10.68 o 
   0   9   6      274.52      256.17      6.16 o 
   1   9   6       73.87       82.82      4.60 o 
   2   9   6      222.39      237.98      7.41 o 
   3   9   6      327.42      326.26      7.59 o 
   4   9   6      275.52      268.87      6.99 o 
   5   9   6      173.97      193.02      7.11 o 
   6   9   6      118.42      112.90      9.35 o 
  -7  10   6      510.66      540.35     16.33 o 
  -6  10   6      763.60      742.82     19.94 o 
  -5  10   6       17.91       23.41      4.83 o 
  -4  10   6      561.24      569.64     13.39 o 
  -3  10   6      832.22      827.95     17.95 o 
  -2  10   6       90.19       87.84     10.70 o 
  -1  10   6      304.92      339.48      9.58 o 
   0  10   6     1085.51     1117.64     14.47 o 
   1  10   6      514.94      514.45      7.61 o 
   2  10   6       51.44       54.72      5.41 o 
   3  10   6      585.61      635.68     13.31 o 
   4  10   6      258.82      260.05     10.67 o 
   5  10   6        4.94       14.53      3.64 o 
  -7  11   6       38.09       36.33      7.00 o 
  -6  11   6      342.55      331.72     13.35 o 
  -5  11   6      890.92      896.21     20.44 o 
  -4  11   6      291.49      285.48      9.10 o 
  -3  11   6      106.78      109.87      7.46 o 
  -2  11   6      603.44      596.12     18.98 o 
  -1  11   6      368.63      382.27      8.15 o 
   0  11   6       38.93       35.29      4.52 o 
   1  11   6      490.90      498.88     10.77 o 
   2  11   6      517.06      513.33     20.26 o 
   3  11   6        8.89       11.33      2.19 o 
   4  11   6      280.51      306.20     13.60 o 
   5  11   6      150.72      130.11      9.38 o 
  -6  12   6      119.35      109.41      8.14 o 
  -5  12   6        4.86        4.00      2.85 o 
  -4  12   6      183.99      158.09      8.72 o 
  -3  12   6      590.50      597.84     19.49 o 
  -2  12   6       53.10       52.65      7.81 o 
  -1  12   6       56.92       72.18      8.61 o 
   0  12   6      312.58      304.13     11.34 o 
   1  12   6        4.71        8.22      3.30 o 
   2  12   6       48.47       57.93      6.51 o 
   3  12   6      279.30      264.44     13.39 o 
   4  12   6       13.42       10.83      2.52 o 
  -5  13   6        5.93       10.59      4.73 o 
  -4  13   6        0.46        6.94      2.98 o 
  -3  13   6        6.39        8.46      2.16 o 
  -2  13   6       74.96       74.54     10.16 o 
  -1  13   6        1.54        4.43      3.20 o 
   0  13   6       12.20       22.67      7.59 o 
   1  13   6       32.31       43.41      9.53 o 
   2  13   6        0.10        4.34      2.27 o 
   3  13   6       87.25       72.12      7.01 o 
  -3  14   6      123.11      131.90     12.63 o 
  -2  14   6        9.25       12.70      5.38 o 
  -1  14   6        1.36        6.18      2.77 o 
   0  14   6       64.38       53.36     11.85 o 
   1  14   6       53.27       43.12      7.84 o 
 -10   1   7       45.37       37.63      6.63 o 
  -9   1   7      376.34      411.53     12.00 o 
  -8   1   7        1.53        5.45      2.16 o 
  -7   1   7       58.77       47.42      5.55 o 
  -6   1   7     1375.04     1410.95     14.37 o 
  -5   1   7        4.55        4.42      2.51 o 
  -4   1   7        7.92       12.82      1.91 o 
  -3   1   7     1517.51     1615.53      8.57 o 
  -2   1   7      561.13      520.72     10.56 o 
  -1   1   7      649.55      700.83      8.29 o 
   0   1   7     1915.69     1955.85     12.20 o 
   1   1   7     3041.85     3174.73     18.27 o 
   2   1   7      196.42      194.63      5.45 o 
   3   1   7      204.61      217.99     10.31 o 
   4   1   7      655.51      655.89      9.71 o 
   5   1   7        2.88        8.41      2.50 o 
   6   1   7       10.29       14.09      3.07 o 
   7   1   7       15.19       13.56      3.30 o 
 -10   2   7      309.36      324.79      7.61 o 
  -9   2   7       58.90       46.90      5.76 o 
  -8   2   7      404.33      412.00     16.23 o 
  -7   2   7      653.91      684.42     10.80 o 
  -6   2   7      151.46      147.51      6.28 o 
  -5   2   7     1681.34     1712.88     12.58 o 
  -4   2   7      800.31      760.98      6.20 o 
  -3   2   7     1367.83     1283.42      8.01 o 
  -2   2   7      516.50      519.53      5.76 o 
  -1   2   7     8183.48     8522.66     43.15 o 
   0   2   7     3321.66     3287.66     17.99 o 
   1   2   7      105.40      122.15      4.24 o 
   2   2   7     1566.73     1607.70     13.66 o 
   3   2   7     3421.68     3559.33     36.59 o 
   4   2   7       59.19       54.24      5.74 o 
   5   2   7      209.21      219.92      8.68 o 
   6   2   7      215.90      237.63      6.42 o 
   7   2   7       70.26       84.21      6.78 o 
  -9   3   7      860.51      931.28     19.69 o 
  -8   3   7      400.82      397.93      9.78 o 
  -7   3   7        2.46        5.66      1.49 o 
  -6   3   7      241.07      233.75      7.83 o 
  -5   3   7     1089.19     1066.53     10.26 o 
  -4   3   7        6.68       10.74      1.80 o 
  -3   3   7     4741.70     5009.77     26.17 o 
  -2   3   7     5851.21     5953.51     22.08 o 
  -1   3   7     2647.18     2790.53     12.26 o 
   0   3   7     1232.59     1270.94      7.63 o 
   1   3   7     3291.18     3401.36     25.81 o 
   2   3   7      752.33      745.69      8.89 o 
   3   3   7      207.15      198.24      6.21 o 
   4   3   7      389.89      383.13      8.25 o 
   5   3   7      680.17      671.87     10.32 o 
   6   3   7        8.27        4.93      2.33 o 
   7   3   7       65.92       72.11      8.24 o 
  -9   4   7        0.03        5.20      2.75 o 
  -8   4   7       92.43       92.34     10.90 o 
  -7   4   7      660.34      644.31     10.47 o 
  -6   4   7      262.17      249.13      5.60 o 
  -5   4   7      216.84      192.98      3.51 o 
  -4   4   7     2157.14     2176.45     11.51 o 
  -3   4   7      776.51      789.87      7.07 o 
  -2   4   7     1156.74     1235.05      6.57 o 
  -1   4   7     1974.13     2004.96     15.63 o 
   0   4   7     1456.89     1331.86     10.40 o 
   1   4   7      456.31      464.19      5.26 o 
   2   4   7      240.09      209.46      5.64 o 
   3   4   7      210.30      178.02      8.28 o 
   4   4   7        1.01        6.45      2.59 o 
   5   4   7       69.35       76.44      6.47 o 
   6   4   7      144.17      145.88      9.66 o 
   7   4   7       36.13       29.11      4.74 o 
  -9   5   7       80.44       77.04     12.57 o 
  -8   5   7       71.85       68.24      6.99 o 
  -7   5   7      274.07      257.42     13.06 o 
  -6   5   7       53.62       47.39      5.92 o 
  -5   5   7      389.90      395.78      4.79 o 
  -4   5   7       23.82       21.92      3.94 o 
  -3   5   7      769.57      777.43      8.69 o 
  -2   5   7      130.31      111.73      3.52 o 
  -1   5   7      478.28      499.72      5.06 o 
   0   5   7      100.51      109.58      3.59 o 
   1   5   7       24.72       23.71      2.68 o 
   2   5   7       69.34       63.14      2.57 o 
   3   5   7      378.14      371.96      5.94 o 
   4   5   7      143.25      138.43      5.44 o 
   5   5   7       24.29       12.27      4.00 o 
   6   5   7       58.63       48.56      7.38 o 
   7   5   7       56.44       44.18      7.12 o 
  -9   6   7        0.08        3.13      3.45 o 
  -8   6   7      444.53      447.71     14.50 o 
  -7   6   7       24.97       28.15      4.41 o 
  -6   6   7        2.60        3.02      1.30 o 
  -5   6   7        3.88        2.49      1.55 o 
  -4   6   7      157.63      134.09     10.20 o 
  -3   6   7     1304.37     1337.42     14.70 o 
  -2   6   7      211.84      219.41      7.08 o 
  -1   6   7      683.35      641.64      4.89 o 
   0   6   7      320.25      330.35      5.09 o 
   1   6   7      205.53      207.40      4.42 o 
   2   6   7      219.87      209.69      4.70 o 
   3   6   7      605.94      630.38      7.92 o 
   4   6   7       36.22       29.86      4.33 o 
   5   6   7      142.82      147.74     11.79 o 
   6   6   7      334.16      309.44     15.68 o 
  -9   7   7      294.28      315.85     13.09 o 
  -8   7   7       61.95       63.55      7.51 o 
  -7   7   7      143.94      166.71     12.91 o 
  -6   7   7     1089.32     1070.63     16.73 o 
  -5   7   7      947.58      958.66     18.22 o 
  -4   7   7      199.22      205.17     11.07 o 
  -3   7   7      888.97      849.97     21.44 o 
  -2   7   7     1226.66     1192.94     23.29 o 
  -1   7   7      634.58      615.42      6.23 o 
   0   7   7      309.37      299.01      3.34 o 
   1   7   7     1423.75     1404.23     18.21 o 
   2   7   7      108.52      113.59      6.32 o 
   3   7   7      637.17      618.92     12.15 o 
   4   7   7      506.58      565.88     10.99 o 
   5   7   7      809.58      813.91     20.68 o 
   6   7   7        1.36        8.06      3.20 o 
  -8   8   7      561.24      580.97     21.30 o 
  -7   8   7      778.97      846.30     23.60 o 
  -6   8   7      128.14      122.83     11.56 o 
  -5   8   7      270.54      283.34      9.63 o 
  -4   8   7     1460.43     1486.54     24.64 o 
  -3   8   7     1395.75     1379.78     25.00 o 
  -2   8   7        9.72       13.64      3.41 o 
  -1   8   7      702.80      664.01      7.06 o 
   0   8   7     1397.24     1345.28     13.17 o 
   1   8   7      109.01       95.41      4.06 o 
   2   8   7      956.50      958.46     15.88 o 
   3   8   7     1084.02     1115.64     17.85 o 
   4   8   7      221.02      225.83     10.42 o 
   5   8   7      148.84      171.06     13.14 o 
   6   8   7      392.25      383.27     13.91 o 
  -8   9   7      110.99      106.08     16.70 o 
  -7   9   7      267.84      244.20     12.43 o 
  -6   9   7      463.07      481.13     17.32 o 
  -5   9   7      874.43      870.48     19.46 o 
  -4   9   7      143.94      123.85     14.94 o 
  -3   9   7       14.48       14.32      5.02 o 
  -2   9   7      689.61      723.94     17.05 o 
  -1   9   7      103.77       98.63      7.74 o 
   0   9   7      266.36      270.45      7.56 o 
   1   9   7     1433.78     1449.77     18.71 o 
   2   9   7      229.78      237.19      9.39 o 
   3   9   7        0.45        3.28      2.06 o 
   4   9   7      324.80      330.85     11.20 o 
   5   9   7      524.17      595.01     16.24 o 
  -7  10   7       85.70       88.95      9.64 o 
  -6  10   7       34.35       40.37      7.35 o 
  -5  10   7      154.73      176.13     12.10 o 
  -4  10   7      111.27      110.47      8.25 o 
  -3  10   7       35.80       32.68      7.73 o 
  -2  10   7      275.33      254.80     10.05 o 
  -1  10   7      348.53      338.45     12.00 o 
   0  10   7        1.84        3.55      1.98 o 
   1  10   7        3.61        7.24      2.06 o 
   2  10   7      196.43      192.92      9.24 o 
   3  10   7      145.96      167.48      9.25 o 
   4  10   7       60.42       44.75      5.44 o 
   5  10   7        2.64        9.22      3.51 o 
  -6  11   7        3.38        8.35      3.36 o 
  -5  11   7      187.85      170.58     11.95 o 
  -4  11   7        0.50        7.35      2.95 o 
  -3  11   7       19.61       14.51      3.76 o 
  -2  11   7        4.33        7.51      4.11 o 
  -1  11   7       90.20       89.47     14.31 o 
   0  11   7        7.82        5.87      2.86 o 
   1  11   7      100.68       89.26      7.92 o 
   2  11   7      371.46      324.39     10.78 o 
   3  11   7       60.73       50.96      6.10 o 
   4  11   7        3.61        5.65      2.07 o 
  -5  12   7        7.12        6.92      2.73 o 
  -4  12   7      459.88      509.94     17.88 o 
  -3  12   7      108.29      109.97     16.40 o 
  -2  12   7       29.37       30.79      8.70 o 
  -1  12   7      274.12      284.78     10.53 o 
   0  12   7      426.23      418.82     18.06 o 
   1  12   7       72.27       57.76      8.30 o 
   2  12   7      341.83      354.17     15.57 o 
   3  12   7      228.19      206.16     14.93 o 
  -4  13   7       29.89       17.49      4.78 o 
  -3  13   7      319.32      324.44     15.94 o 
  -2  13   7      509.45      527.36     15.20 o 
  -1  13   7       11.10        8.92      3.54 o 
   0  13   7      146.94      132.94     21.72 o 
   1  13   7      446.22      458.06     24.00 o 
   2  13   7      280.74      283.19     15.41 o 
  -2  14   7       31.89       42.74     13.46 o 
  -1  14   7      340.57      353.86     10.40 o 
 -10   0   8       12.29       14.66      4.68 o 
  -9   0   8      595.47      615.45     26.02 o 
  -8   0   8     1388.01     1401.58     48.50 o 
  -7   0   8       85.79       89.29      7.89 o 
  -6   0   8      241.13      248.84      7.88 o 
  -5   0   8     1986.26     1914.46     26.62 o 
  -4   0   8     2380.14     2340.63     36.49 o 
  -3   0   8       28.71       30.57      5.75 o 
  -2   0   8     1920.78     1962.30     36.99 o 
  -1   0   8      885.36      804.01     19.40 o 
   0   0   8     3216.66     3299.69     38.91 o 
   1   0   8      364.80      331.22     19.11 o 
   2   0   8     3500.53     3666.19     36.49 o 
   3   0   8      270.51      261.49      8.30 o 
   4   0   8       11.28       14.70      6.78 o 
   5   0   8      684.89      710.27     16.92 o 
   6   0   8      225.61      243.06     11.42 o 
   7   0   8        0.25        9.23      7.21 o 
  -9   1   8      164.12      164.16      8.40 o 
  -8   1   8       59.53       54.22      5.37 o 
  -7   1   8      619.50      607.55     10.19 o 
  -6   1   8      270.32      283.81      6.95 o 
  -5   1   8      999.43     1035.32     11.31 o 
  -4   1   8     1095.60     1094.44      9.93 o 
  -3   1   8     1454.46     1422.31     15.83 o 
  -2   1   8     1783.67     1736.45     11.30 o 
  -1   1   8        0.82        5.72      2.23 o 
   0   1   8     1194.69     1096.12     11.11 o 
   1   1   8     1039.40     1006.91     11.19 o 
   2   1   8      410.85      430.71      9.78 o 
   3   1   8      296.74      284.55      7.19 o 
   4   1   8     1750.42     1718.48     20.50 o 
   5   1   8       21.25       21.74      2.90 o 
   6   1   8      159.11      146.47      6.75 o 
   7   1   8      274.37      278.86      9.84 o 
  -9   2   8       42.90       32.62      4.40 o 
  -8   2   8       12.82       13.00      2.82 o 
  -7   2   8       42.12       41.64      4.58 o 
  -6   2   8        6.77        6.91      2.07 o 
  -5   2   8       26.43       29.18      3.34 o 
  -4   2   8      191.37      195.47      5.49 o 
  -3   2   8      456.21      448.79      5.07 o 
  -2   2   8      443.31      424.55      5.06 o 
  -1   2   8       73.25       72.73      3.46 o 
   0   2   8      674.69      701.81      7.56 o 
   1   2   8       18.53       22.14      2.75 o 
   2   2   8      651.25      628.55     12.91 o 
   3   2   8      441.13      457.64     10.85 o 
   4   2   8       62.03       54.01      6.03 o 
   5   2   8      252.76      230.31      5.71 o 
   6   2   8      164.75      154.13      7.04 o 
   7   2   8        4.33        9.29      4.10 o 
  -9   3   8       40.07       43.62      6.75 o 
  -8   3   8      320.44      303.02      9.77 o 
  -7   3   8      858.74      835.48     12.66 o 
  -6   3   8       64.35       76.82      7.07 o 
  -5   3   8       20.19       24.14      2.28 o 
  -4   3   8      668.35      696.52      6.23 o 
  -3   3   8       11.89        6.50      1.55 o 
  -2   3   8       49.74       46.19      2.41 o 
  -1   3   8       31.83       27.36      2.29 o 
   0   3   8      491.13      486.66      7.31 o 
   1   3   8      115.58      118.17      6.28 o 
   2   3   8      204.08      217.23      8.00 o 
   3   3   8      188.68      189.25      6.84 o 
   4   3   8       58.62       49.66      4.96 o 
   5   3   8       49.05       38.53      4.40 o 
   6   3   8       24.12       17.41      4.23 o 
   7   3   8       29.20       24.45      4.92 o 
  -9   4   8       75.62       86.77      9.44 o 
  -8   4   8      462.54      454.79     12.45 o 
  -7   4   8      413.15      405.45     11.61 o 
  -6   4   8       82.75       73.53      4.81 o 
  -5   4   8     1606.46     1554.32     14.78 o 
  -4   4   8      332.36      311.03      3.61 o 
  -3   4   8       55.88       59.48      2.50 o 
  -2   4   8     1635.39     1718.68     10.79 o 
  -1   4   8     1394.30     1353.43     10.12 o 
   0   4   8     1523.08     1587.29     13.69 o 
   1   4   8       55.43       59.02      4.05 o 
   2   4   8      201.59      186.07      6.93 o 
   3   4   8      216.27      218.94      7.52 o 
   4   4   8       10.87       11.10      2.63 o 
   5   4   8      240.35      254.09      8.17 o 
   6   4   8      416.27      406.76     11.03 o 
  -9   5   8      320.84      377.49     18.11 o 
  -8   5   8      214.85      203.89      6.84 o 
  -7   5   8      221.78      216.52     12.05 o 
  -6   5   8      792.27      832.03     20.20 o 
  -5   5   8       10.11       11.62      2.23 o 
  -4   5   8      911.49      912.31      9.81 o 
  -3   5   8     2287.44     2263.40     17.60 o 
  -2   5   8     1754.88     1735.82      9.76 o 
  -1   5   8      170.26      164.55      3.70 o 
   0   5   8     1357.23     1401.37     11.78 o 
   1   5   8     1337.64     1356.53     12.35 o 
   2   5   8        6.27        8.81      1.60 o 
   3   5   8       89.27       88.84      7.99 o 
   4   5   8     1585.67     1641.61     22.73 o 
   5   5   8      118.20      108.87     10.08 o 
   6   5   8      130.45      141.13     13.34 o 
  -9   6   8       39.01       35.64      7.21 o 
  -8   6   8      208.10      209.62     13.02 o 
  -7   6   8      337.51      334.80     14.76 o 
  -6   6   8      284.86      279.79     11.62 o 
  -5   6   8      596.73      596.28     11.09 o 
  -4   6   8      289.38      276.76     11.59 o 
  -3   6   8       20.88       13.44      4.92 o 
  -2   6   8      511.47      508.32      5.50 o 
  -1   6   8     2946.43     3004.08     14.83 o 
   0   6   8       46.51       50.79      2.86 o 
   1   6   8       69.83       69.43      3.97 o 
   2   6   8     1869.52     1930.13     17.36 o 
   3   6   8      376.11      387.44      9.33 o 
   4   6   8      132.32      136.48      9.74 o 
   5   6   8      234.08      245.49      8.57 o 
   6   6   8      533.39      554.34     13.95 o 
  -8   7   8      110.89      103.41     10.38 o 
  -7   7   8       23.03       23.44      5.31 o 
  -6   7   8      112.81      131.65     11.36 o 
  -5   7   8       24.18       33.94      5.38 o 
  -4   7   8       28.45       23.63      5.45 o 
  -3   7   8      230.20      227.39      8.82 o 
  -2   7   8      270.18      267.93      8.94 o 
  -1   7   8      162.03      129.31      2.99 o 
   0   7   8      775.89      759.13      8.67 o 
   1   7   8      655.16      622.81     12.20 o 
   2   7   8       84.18       91.56      4.98 o 
   3   7   8      261.53      251.40      7.95 o 
   4   7   8      167.57      168.71      6.77 o 
   5   7   8        4.21        9.55      4.04 o 
   6   7   8      101.04      103.16     10.04 o 
  -8   8   8       47.58       33.87      6.86 o 
  -7   8   8       66.82       56.34      7.71 o 
  -6   8   8      155.26      154.23      9.87 o 
  -5   8   8       78.26       82.27     10.87 o 
  -4   8   8       61.33       50.83      6.28 o 
  -3   8   8     1058.32     1038.54     19.48 o 
  -2   8   8      761.21      711.63     13.09 o 
  -1   8   8      172.60      153.98      6.86 o 
   0   8   8      580.36      521.06      8.12 o 
   1   8   8        4.15        3.51      3.58 o 
   2   8   8       89.09       80.69      6.56 o 
   3   8   8       20.62       16.50      3.34 o 
   4   8   8        0.19        5.15      3.22 o 
   5   8   8        3.25       12.67      3.64 o 
  -7   9   8      243.13      277.64     13.71 o 
  -6   9   8      689.81      678.21     18.66 o 
  -5   9   8       16.36        9.45      4.30 o 
  -4   9   8       93.60       94.39     16.29 o 
  -3   9   8      175.45      192.13      8.48 o 
  -2   9   8       28.23       42.67      5.94 o 
  -1   9   8     1209.88     1211.44     25.88 o 
   0   9   8      244.35      244.88      4.93 o 
   1   9   8      125.64      142.17      8.32 o 
   2   9   8        0.48        7.61      2.17 o 
   3   9   8      124.19      138.45     10.35 o 
   4   9   8      181.25      184.49     13.55 o 
   5   9   8       47.52       43.59      6.32 o 
  -7  10   8      239.05      270.15     19.13 o 
  -6  10   8       12.10       19.71      4.63 o 
  -5  10   8      443.25      466.67     15.80 o 
  -4  10   8      918.42      983.13     22.98 o 
  -3  10   8       55.46       61.20      7.64 o 
  -2  10   8      348.09      392.56     11.89 o 
  -1  10   8      566.68      642.09     14.96 o 
   0  10   8       38.94       39.10      5.69 o 
   1  10   8      289.35      275.55      8.22 o 
   2  10   8      824.65      893.15     17.36 o 
   3  10   8      535.64      525.63     15.28 o 
   4  10   8        3.56       11.55      2.58 o 
  -6  11   8      465.09      467.46     12.70 o 
  -5  11   8      112.07      119.16     13.53 o 
  -4  11   8        5.09        7.45      4.49 o 
  -3  11   8      779.27      852.95     23.13 o 
  -2  11   8      412.63      431.93     14.29 o 
  -1  11   8       24.15       18.05      4.88 o 
   0  11   8      803.00      875.64     28.76 o 
   1  11   8      670.51      712.94     30.02 o 
   2  11   8       13.92       10.97      2.65 o 
   3  11   8      330.31      306.06     17.11 o 
  -5  12   8       97.18      105.78     10.70 o 
  -4  12   8      214.04      228.83     14.84 o 
  -3  12   8       55.58       51.44      6.34 o 
  -2  12   8       99.56      132.10     11.85 o 
  -1  12   8      348.45      360.89     17.87 o 
   0  12   8      156.67      138.72     21.89 o 
   1  12   8      102.27      105.46     11.43 o 
   2  12   8      215.37      205.44     16.19 o 
  -3  13   8       13.88       15.94      5.22 o 
  -2  13   8        0.86        6.10      4.14 o 
  -1  13   8       17.60       13.28      4.74 o 
   0  13   8       33.05       22.19      5.73 o 
   1  13   8        1.09        8.68      4.81 o 
  -9   1   9       67.81       73.94      6.90 o 
  -8   1   9      325.73      339.49      8.45 o 
  -7   1   9      143.67      150.11      5.21 o 
  -6   1   9      153.83      159.49      6.12 o 
  -5   1   9       80.82       87.48      8.51 o 
  -4   1   9        4.18        3.45      1.83 o 
  -3   1   9      481.42      463.75     11.80 o 
  -2   1   9        0.16        4.75      1.57 o 
  -1   1   9     1029.16     1028.97      9.52 o 
   0   1   9      147.06      142.33      5.19 o 
   1   1   9      153.23      147.81      6.36 o 
   2   1   9      224.74      218.45      8.16 o 
   3   1   9      326.90      314.99     12.35 o 
   4   1   9       17.94       16.63      3.31 o 
   5   1   9       13.99       13.00      3.24 o 
   6   1   9       12.65       10.88      3.86 o 
  -9   2   9      451.71      441.17     12.77 o 
  -8   2   9      398.53      414.90     10.03 o 
  -7   2   9       45.05       38.42      3.68 o 
  -6   2   9     1245.06     1183.21     16.27 o 
  -5   2   9       45.83       40.41      4.12 o 
  -4   2   9      806.92      791.93      8.99 o 
  -3   2   9      183.99      203.13      5.91 o 
  -2   2   9     1300.66     1283.09     10.76 o 
  -1   2   9     1764.56     1833.46     14.84 o 
   0   2   9      117.68      123.68      7.55 o 
   1   2   9      962.32     1001.93     13.49 o 
   2   2   9      629.51      649.92     10.50 o 
   3   2   9       49.84       47.32      5.56 o 
   4   2   9       90.49       84.96      5.21 o 
   5   2   9      507.48      492.36     10.73 o 
   6   2   9      236.55      245.02     10.54 o 
  -9   3   9       62.57       54.62     10.82 o 
  -8   3   9      185.67      201.51     11.88 o 
  -7   3   9      596.07      583.98      9.91 o 
  -6   3   9      484.60      452.79     11.52 o 
  -5   3   9        8.32        9.44      1.68 o 
  -4   3   9     1864.06     1845.38     13.33 o 
  -3   3   9     1694.22     1644.89     14.04 o 
  -2   3   9      260.49      259.24      5.21 o 
  -1   3   9      544.38      558.79     10.55 o 
   0   3   9     1171.49     1189.48     19.50 o 
   1   3   9      863.78      875.52     17.09 o 
   2   3   9       14.97       14.88      3.00 o 
   3   3   9     1399.04     1407.60     19.22 o 
   4   3   9      182.58      186.48      6.47 o 
   5   3   9       27.84       26.34      4.31 o 
   6   3   9      254.55      296.70     13.06 o 
  -9   4   9      232.41      231.96     10.99 o 
  -8   4   9      267.20      263.13      9.21 o 
  -7   4   9       75.61       75.83      8.31 o 
  -6   4   9      259.74      253.40      8.39 o 
  -5   4   9      982.04      965.65     10.87 o 
  -4   4   9      361.48      360.40      4.67 o 
  -3   4   9      534.94      514.68      7.04 o 
  -2   4   9     1368.43     1387.63     11.29 o 
  -1   4   9      859.88      823.10     12.17 o 
   0   4   9      308.35      335.18      8.51 o 
   1   4   9      136.88      137.90      5.65 o 
   2   4   9       94.06      111.71      5.77 o 
   3   4   9       19.62       26.18      3.40 o 
   4   4   9       70.61       75.93      7.80 o 
   5   4   9      701.25      728.74     17.20 o 
   6   4   9        7.46       13.40      4.60 o 
  -9   5   9        1.74        3.75      3.20 o 
  -8   5   9        3.29        7.01      3.50 o 
  -7   5   9       21.13       23.72      5.32 o 
  -6   5   9      122.34       93.16      9.89 o 
  -5   5   9      345.67      327.50      9.88 o 
  -4   5   9     1014.44      970.69     10.93 o 
  -3   5   9       40.06       42.20      3.55 o 
  -2   5   9       18.04       18.99      2.48 o 
  -1   5   9       63.19       74.53      3.43 o 
   0   5   9        1.38        4.41      1.83 o 
   1   5   9        6.76        5.80      2.11 o 
   2   5   9       40.82       49.51      5.59 o 
   3   5   9       16.83       11.96      2.64 o 
   4   5   9       12.39       12.09      4.49 o 
   5   5   9       86.68       84.39      8.23 o 
   6   5   9        1.51        9.04      3.01 o 
  -8   6   9       32.66       22.11      5.92 o 
  -7   6   9      302.44      286.43     12.43 o 
  -6   6   9       29.28       26.57      5.85 o 
  -5   6   9        0.83        8.02      3.48 o 
  -4   6   9        4.02        4.46      2.96 o 
  -3   6   9      143.68      148.34      2.67 o 
  -2   6   9        0.86        1.41      0.97 o 
  -1   6   9      701.75      677.13      8.82 o 
   0   6   9       34.21       33.66      3.56 o 
   1   6   9      126.91      123.90      5.41 o 
   2   6   9      550.96      561.12      9.76 o 
   3   6   9        2.14        7.44      2.84 o 
   4   6   9        0.22        6.30      2.96 o 
   5   6   9       50.08       39.68      5.40 o 
  -8   7   9      410.74      395.28     22.69 o 
  -7   7   9      456.15      471.79     14.31 o 
  -6   7   9      215.00      237.47     22.05 o 
  -5   7   9        0.40        6.88      2.23 o 
  -4   7   9      398.27      429.58     20.39 o 
  -3   7   9      289.19      323.01     10.09 o 
  -2   7   9       36.44       32.31      5.42 o 
  -1   7   9      164.68      163.69      5.21 o 
   0   7   9     1410.31     1386.93     18.18 o 
   1   7   9      331.26      331.76      8.62 o 
   2   7   9       16.03       16.98      3.45 o 
   3   7   9      332.56      349.42     11.24 o 
   4   7   9      453.09      478.58     18.10 o 
   5   7   9        6.11        4.31      2.82 o 
  -7   8   9       14.87       14.53      4.56 o 
  -6   8   9      351.20      342.01     15.99 o 
  -5   8   9     1478.14     1496.10     30.36 o 
  -4   8   9       28.79       46.57      6.02 o 
  -3   8   9        5.42        5.57      2.67 o 
  -2   8   9      335.90      356.55     22.78 o 
  -1   8   9      430.81      441.34     12.87 o 
   0   8   9        2.39        3.67      1.71 o 
   1   8   9     1238.18     1198.54     17.68 o 
   2   8   9     1093.48     1130.36     22.06 o 
   3   8   9      298.43      333.56     17.35 o 
   4   8   9       15.90       15.21      3.80 o 
  -7   9   9      464.63      474.14     12.97 o 
  -6   9   9      244.17      258.21     14.99 o 
  -5   9   9        7.80        6.36      2.99 o 
  -4   9   9      242.50      255.45     12.83 o 
  -3   9   9       97.78      104.54     10.60 o 
  -2   9   9      315.45      354.21     20.39 o 
  -1   9   9       32.10       39.29      8.73 o 
   0   9   9      830.39      887.19     15.97 o 
   1   9   9      245.42      239.27      9.32 o 
   2   9   9       58.14       48.04      6.68 o 
   3   9   9      515.56      522.96     15.29 o 
   4   9   9      538.67      578.16     12.95 o 
  -6  10   9       51.87       49.16      6.84 o 
  -5  10   9       11.67        9.40      3.51 o 
  -4  10   9       32.54       33.09      7.21 o 
  -3  10   9       28.58       20.38      4.64 o 
  -2  10   9       21.20       16.60      3.89 o 
  -1  10   9        9.40       14.34      3.57 o 
   0  10   9        0.10        1.75      5.45 o 
   1  10   9      101.27      100.22     15.34 o 
   2  10   9      136.10      129.75     12.26 o 
   3  10   9       30.53       19.43      5.63 o 
  -5  11   9       47.05       44.20      6.59 o 
  -4  11   9       33.29       28.48      6.04 o 
  -3  11   9      154.77      155.46     11.34 o 
  -2  11   9       10.34        7.40      4.07 o 
  -1  11   9       21.85       26.05      6.13 o 
   0  11   9      127.54      124.81     21.83 o 
   1  11   9       13.75       14.35      4.81 o 
   2  11   9        8.32       14.03      6.27 o 
  -4  12   9       40.18       38.78      7.31 o 
  -3  12   9       18.22       25.67      5.99 o 
  -2  12   9      240.02      264.16     15.79 o 
  -1  12   9      240.79      240.38     18.30 o 
   0  12   9        0.81        3.98      2.45 o 
   1  12   9       95.36       94.82     10.40 o 
  -9   0  10      623.44      601.20     17.07 o 
  -8   0  10       17.16       26.31      8.02 o 
  -7   0  10     1564.23     1655.60     31.39 o 
  -6   0  10      397.26      377.95      8.16 o 
  -5   0  10     1148.18     1140.29     26.53 o 
  -4   0  10       10.47       15.10      5.77 o 
  -3   0  10      242.16      221.73      8.95 o 
  -2   0  10      360.85      350.36     10.35 o 
  -1   0  10        1.94        1.85      2.56 o 
   0   0  10      724.81      733.90     17.21 o 
   1   0  10      512.97      487.21     16.52 o 
   2   0  10     1185.34     1210.96     25.63 o 
   3   0  10      632.77      645.68     29.79 o 
   4   0  10     1000.57     1048.98     25.67 o 
   5   0  10      894.30      918.31     25.13 o 
   6   0  10        0.94        6.33      3.90 o 
  -9   1  10      170.92      157.12      8.40 o 
  -8   1  10      720.12      683.98     15.80 o 
  -7   1  10      600.81      585.56     11.91 o 
  -6   1  10       53.21       62.79      5.62 o 
  -5   1  10      597.93      560.07      8.69 o 
  -4   1  10       47.64       45.34      6.00 o 
  -3   1  10      350.91      351.01      9.30 o 
  -2   1  10       30.31       29.46      3.42 o 
  -1   1  10      318.64      296.00      7.32 o 
   0   1  10      585.53      562.56     18.17 o 
   1   1  10      149.82      159.24      6.39 o 
   2   1  10      188.13      186.30      6.49 o 
   3   1  10     1447.85     1463.65     18.31 o 
   4   1  10      285.16      277.00      8.77 o 
   5   1  10        5.22        7.00      2.43 o 
   6   1  10      396.63      339.00     14.38 o 
  -9   2  10      229.01      204.71     12.27 o 
  -8   2  10       59.93       70.86      9.38 o 
  -7   2  10       26.37       31.09      4.53 o 
  -6   2  10        2.53        8.91      3.67 o 
  -5   2  10      115.50      105.99      7.93 o 
  -4   2  10      157.75      161.33      6.39 o 
  -3   2  10      135.89      140.70      6.99 o 
  -2   2  10       38.90       42.49      4.60 o 
  -1   2  10        3.48        4.06      1.96 o 
   0   2  10       21.63       20.60      3.24 o 
   1   2  10      219.00      233.28      7.32 o 
   2   2  10      187.50      213.58      7.48 o 
   3   2  10       38.19       35.35      4.35 o 
   4   2  10      593.89      552.05     12.49 o 
   5   2  10      183.90      188.86      7.51 o 
  -9   3  10       14.80       12.72      4.22 o 
  -8   3  10        0.12        5.62      2.94 o 
  -7   3  10        3.20        4.68      2.14 o 
  -6   3  10       43.21       46.64      4.45 o 
  -5   3  10      351.74      330.56      7.17 o 
  -4   3  10      152.67      149.56      3.92 o 
  -3   3  10       29.04       23.64      3.24 o 
  -2   3  10       33.64       36.73      3.53 o 
  -1   3  10        4.48        4.93      1.99 o 
   0   3  10      696.23      692.28     10.70 o 
   1   3  10       92.07       84.67      6.12 o 
   2   3  10      125.41      128.35      6.25 o 
   3   3  10        3.63       11.43      2.97 o 
   4   3  10       24.19       28.97      3.91 o 
   5   3  10        2.91        3.99      2.73 o 
  -8   4  10      233.53      238.15     13.66 o 
  -7   4  10       76.85       66.33      8.46 o 
  -6   4  10      417.19      402.37     10.01 o 
  -5   4  10      446.78      468.36     12.12 o 
  -4   4  10      301.93      290.60      6.64 o 
  -3   4  10       91.37       92.20      5.33 o 
  -2   4  10     1159.27     1150.01     13.09 o 
  -1   4  10      103.21      116.13      5.80 o 
   0   4  10        0.99        6.87      1.56 o 
   1   4  10      511.30      500.13      9.17 o 
   2   4  10      371.09      365.00     11.60 o 
   3   4  10       52.27       60.35      6.95 o 
   4   4  10      273.33      257.64      8.67 o 
   5   4  10      264.78      294.18     16.76 o 
  -8   5  10      379.69      385.54     16.89 o 
  -7   5  10      865.22      877.25     23.67 o 
  -6   5  10      189.20      195.60     10.50 o 
  -5   5  10      766.72      760.23     24.61 o 
  -4   5  10      564.49      558.60     10.62 o 
  -3   5  10       23.08       29.85      4.20 o 
  -2   5  10       35.93       42.28      4.73 o 
  -1   5  10      207.08      212.81      6.91 o 
   0   5  10     1197.80     1246.71     17.65 o 
   1   5  10      277.91      260.44      8.45 o 
   2   5  10      355.69      336.17      9.71 o 
   3   5  10      585.74      620.29     13.68 o 
   4   5  10       40.89       43.32      7.72 o 
   5   5  10       86.32       84.00     10.40 o 
  -8   6  10      101.99      107.25     10.50 o 
  -7   6  10       72.64       72.73      8.82 o 
  -6   6  10      924.95      932.27     20.22 o 
  -5   6  10      199.12      192.71      8.51 o 
  -4   6  10       13.64       21.07      4.95 o 
  -3   6  10      594.01      586.42     13.45 o 
  -2   6  10       89.91       91.86      5.71 o 
  -1   6  10       90.59       98.93      5.69 o 
   0   6  10        9.76       16.61      2.31 o 
   1   6  10      475.50      489.08      8.82 o 
   2   6  10      212.99      200.47      5.89 o 
   3   6  10       84.35       84.46      6.63 o 
   4   6  10      396.68      387.25     16.72 o 
   5   6  10      343.39      343.27     12.12 o 
  -7   7  10      139.41      157.53     15.95 o 
  -6   7  10       98.52      102.14     10.41 o 
  -5   7  10       94.06       80.89     12.44 o 
  -4   7  10      356.11      357.58      9.98 o 
  -3   7  10      220.57      218.15      8.98 o 
  -2   7  10      172.01      143.49     11.97 o 
  -1   7  10       93.47       97.72     12.84 o 
   0   7  10       43.58       44.18      4.03 o 
   1   7  10        0.23        4.86      2.23 o 
   2   7  10      412.73      402.29     10.15 o 
   3   7  10      139.79      135.65     11.25 o 
   4   7  10       12.09       11.20      3.08 o 
  -7   8  10        4.74        6.34      3.18 o 
  -6   8  10        2.83        4.13      3.34 o 
  -5   8  10       41.48       39.82      6.90 o 
  -4   8  10       18.46       18.76      5.57 o 
  -3   8  10        0.03        1.26      2.79 o 
  -2   8  10       15.29       11.23      3.71 o 
  -1   8  10      182.94      164.07      7.39 o 
   0   8  10        2.02        9.49      3.23 o 
   1   8  10       18.16       17.70      3.33 o 
   2   8  10       13.50       11.34      3.03 o 
   3   8  10        9.61        6.55      2.79 o 
   4   8  10        0.11        9.37      3.12 o 
  -6   9  10       42.93       36.63      5.86 o 
  -5   9  10       15.18       17.47      5.40 o 
  -4   9  10      232.32      224.64      9.38 o 
  -3   9  10       12.85       25.00      6.13 o 
  -2   9  10      184.38      164.75     17.85 o 
  -1   9  10       84.41       96.73      7.87 o 
   0   9  10       40.60       51.44      7.68 o 
   1   9  10       22.75       17.38      4.74 o 
   2   9  10       52.30       54.46      7.98 o 
   3   9  10      103.59      101.57     10.96 o 
  -6  10  10      370.75      393.57     13.00 o 
  -5  10  10      211.15      199.13     14.57 o 
  -4  10  10       69.73       61.27      9.91 o 
  -3  10  10      459.75      506.79     17.43 o 
  -2  10  10      701.41      744.33     18.50 o 
  -1  10  10       51.42       54.02      8.48 o 
   0  10  10      184.70      170.93     25.67 o 
   1  10  10      529.97      553.66     21.34 o 
   2  10  10      178.41      173.00     25.02 o 
  -4  11  10      741.12      789.75     17.74 o 
  -3  11  10      389.56      424.16     16.46 o 
  -2  11  10       64.74       50.18      8.20 o 
  -1  11  10      915.70      943.32     31.57 o 
   0  11  10      342.66      364.81     17.35 o 
   1  11  10        3.95        7.64      4.72 o 
  -2  12  10      315.60      311.35     24.35 o 
  -1  12  10      108.62      101.36     18.89 o 
  -8   1  11      260.46      275.81      9.29 o 
  -7   1  11       72.91       67.58      5.19 o 
  -6   1  11       46.66       42.86      4.88 o 
  -5   1  11       29.18       37.82      4.05 o 
  -4   1  11      872.22      855.78     13.38 o 
  -3   1  11       90.20      100.29      8.03 o 
  -2   1  11       88.25       91.94      5.48 o 
  -1   1  11      239.53      248.27      8.61 o 
   0   1  11       88.91       93.39      6.46 o 
   1   1  11       58.95       54.41      5.65 o 
   2   1  11      222.31      235.76      7.24 o 
   3   1  11        1.29        7.36      2.66 o 
   4   1  11      108.61      102.13      8.30 o 
   5   1  11       60.47       56.66      6.11 o 
  -8   2  11       16.41        9.58      4.79 o 
  -7   2  11      275.65      283.84     11.96 o 
  -6   2  11     1004.43      971.95     16.62 o 
  -5   2  11     1196.27     1194.82     16.94 o 
  -4   2  11       56.55       53.45      6.90 o 
  -3   2  11     1168.79     1146.67     15.15 o 
  -2   2  11      251.59      285.42      9.06 o 
  -1   2  11      139.87      159.82      7.02 o 
   0   2  11      356.82      349.53     10.39 o 
   1   2  11      615.58      634.68     13.13 o 
   2   2  11        0.44        7.76      2.28 o 
   3   2  11       85.66       84.55      8.48 o 
   4   2  11      430.30      450.80     13.53 o 
   5   2  11      111.94      104.77     11.79 o 
  -8   3  11      543.24      536.13     21.18 o 
  -7   3  11      832.23      874.33     18.41 o 
  -6   3  11       98.14       89.63     10.77 o 
  -5   3  11      342.90      355.86      8.72 o 
  -4   3  11     1410.00     1460.43     22.08 o 
  -3   3  11      110.55      112.65      6.07 o 
  -2   3  11      711.05      722.98     11.24 o 
  -1   3  11     1542.28     1554.06     21.12 o 
   0   3  11       88.02       94.61      6.46 o 
   1   3  11      188.51      189.96      6.65 o 
   2   3  11      670.83      684.71     15.27 o 
   3   3  11      231.12      232.73      8.25 o 
   4   3  11       28.38       21.68      3.12 o 
   5   3  11      198.18      175.43      8.91 o 
  -8   4  11       28.60       31.81      5.87 o 
  -7   4  11      220.44      220.22     15.01 o 
  -6   4  11      751.20      726.02     16.85 o 
  -5   4  11       77.38       79.06      9.08 o 
  -4   4  11      724.55      731.62     11.01 o 
  -3   4  11      420.99      429.68     11.17 o 
  -2   4  11      185.53      172.49      7.50 o 
  -1   4  11        1.94        4.13      1.81 o 
   0   4  11      590.16      570.30      9.60 o 
   1   4  11       84.33       86.56      6.96 o 
   2   4  11       75.20       66.98      6.83 o 
   3   4  11      247.40      231.88      8.57 o 
   4   4  11      391.35      374.99     14.78 o 
  -8   5  11       53.04       47.91      6.75 o 
  -7   5  11        1.42        6.16      3.53 o 
  -6   5  11       46.84       47.46      7.31 o 
  -5   5  11      463.22      441.52     16.70 o 
  -4   5  11       25.40       16.90      3.11 o 
  -3   5  11       17.63       14.13      2.66 o 
  -2   5  11      305.46      278.50      5.17 o 
  -1   5  11       58.95       49.42      4.91 o 
   0   5  11       45.50       52.44      5.02 o 
   1   5  11       59.06       58.02      6.10 o 
   2   5  11        4.20        6.72      2.32 o 
   3   5  11        7.48       12.36      5.38 o 
   4   5  11        0.07        8.41      3.67 o 
  -7   6  11        0.74        5.03      3.06 o 
  -6   6  11       17.51       17.88      6.88 o 
  -5   6  11       55.46       51.54      7.27 o 
  -4   6  11        4.76        8.42      3.25 o 
  -3   6  11       81.60       96.20     12.09 o 
  -2   6  11       82.02      104.82     11.24 o 
  -1   6  11       18.51       18.95      2.57 o 
   0   6  11      148.11      135.82      7.64 o 
   1   6  11      697.39      695.00     15.08 o 
   2   6  11       68.28       55.70      6.78 o 
   3   6  11        7.25       14.07      4.46 o 
   4   6  11        3.45        6.11      2.53 o 
  -7   7  11       98.43      103.61     15.31 o 
  -6   7  11       17.66       19.99      6.86 o 
  -5   7  11      412.04      453.56     14.65 o 
  -4   7  11       26.46       37.18      8.04 o 
  -3   7  11        7.15       10.09      3.32 o 
  -2   7  11      113.57      119.13      9.38 o 
  -1   7  11      845.59      845.53     38.81 o 
   0   7  11      368.45      367.95     11.24 o 
   1   7  11       32.70       26.72      4.27 o 
   2   7  11      377.91      390.64     22.33 o 
   3   7  11      268.63      256.65     13.91 o 
  -6   8  11      427.67      473.43     14.47 o 
  -5   8  11       30.57       31.88      6.68 o 
  -4   8  11      443.88      450.80     18.43 o 
  -3   8  11      248.94      264.83     12.68 o 
  -2   8  11      315.47      324.33     12.77 o 
  -1   8  11       16.92       19.04      4.29 o 
   0   8  11      500.71      477.64     18.87 o 
   1   8  11      587.40      617.37     24.71 o 
   2   8  11      178.79      190.29     12.19 o 
   3   8  11       95.38       83.11      8.88 o 
  -6   9  11        5.98       11.22      2.76 o 
  -5   9  11      433.15      431.93     13.81 o 
  -4   9  11      216.96      257.32     20.14 o 
  -3   9  11        0.15        8.38      3.34 o 
  -2   9  11      274.91      278.01     13.07 o 
  -1   9  11      155.83      177.60     10.51 o 
   0   9  11      157.01      192.07     23.46 o 
   1   9  11       54.76       65.56      8.97 o 
   2   9  11      211.44      176.03     19.97 o 
  -4  10  11       74.76       71.48      8.56 o 
  -3  10  11       95.04       99.12     11.53 o 
  -2  10  11       17.42       12.46      3.51 o 
  -1  10  11        1.48       11.37      3.51 o 
   0  10  11        8.32       15.34      5.41 o 
   1  10  11       12.49       16.51      4.93 o 
  -2  11  11        0.46       10.45      4.51 o 
  -1  11  11      162.88      173.26     21.34 o 
  -8   0  12       56.12       40.12     13.42 o 
  -7   0  12      639.61      622.61     29.92 o 
  -6   0  12      524.25      555.02     26.14 o 
  -5   0  12      296.98      269.29     13.70 o 
  -4   0  12       72.33       95.35      9.22 o 
  -3   0  12      419.49      406.99     30.34 o 
  -2   0  12        6.52        9.67      3.63 o 
  -1   0  12      555.25      541.61     16.17 o 
   0   0  12     1615.41     1626.89     27.04 o 
   1   0  12      111.60      106.34      7.36 o 
   2   0  12      158.14      157.91      8.08 o 
   3   0  12     1092.17     1109.43     30.10 o 
   4   0  12      478.92      471.88     20.05 o 
  -8   1  12      379.45      401.17     14.59 o 
  -7   1  12        1.10        2.87      2.54 o 
  -6   1  12      138.41      128.80      8.28 o 
  -5   1  12      250.07      248.28      9.42 o 
  -4   1  12      224.79      209.83      6.77 o 
  -3   1  12       51.00       46.49      5.15 o 
  -2   1  12     1067.38     1092.02     18.37 o 
  -1   1  12       71.92       92.50      6.54 o 
   0   1  12        7.78        9.06      2.25 o 
   1   1  12      405.22      383.96     13.99 o 
   2   1  12      858.35      883.48     16.83 o 
   3   1  12      495.22      489.25     11.94 o 
   4   1  12        8.60       12.56      3.09 o 
  -8   2  12       53.67       48.80      6.13 o 
  -7   2  12      151.87      127.61     10.85 o 
  -6   2  12       56.66       67.97      6.54 o 
  -5   2  12        6.82        5.99      2.05 o 
  -4   2  12       13.75       19.06      3.50 o 
  -3   2  12        6.46        9.46      2.45 o 
  -2   2  12       89.13       75.36      8.74 o 
  -1   2  12      285.33      295.53      9.03 o 
   0   2  12      302.75      298.54      7.47 o 
   1   2  12      174.36      176.88      9.48 o 
   2   2  12        1.52        5.74      3.03 o 
   3   2  12       20.02       26.77      3.58 o 
   4   2  12       56.16       50.79      7.67 o 
  -8   3  12       29.12       34.09      7.99 o 
  -7   3  12        6.12        9.18      2.80 o 
  -6   3  12       49.38       46.44      6.02 o 
  -5   3  12      429.56      404.45     12.22 o 
  -4   3  12        3.93        6.29      1.91 o 
  -3   3  12       21.32       13.84      2.56 o 
  -2   3  12       37.83       37.74      4.41 o 
  -1   3  12        0.47        4.09      1.72 o 
   0   3  12        2.18        8.95      2.72 o 
   1   3  12       13.10       10.32      2.97 o 
   2   3  12      141.66      147.05      7.23 o 
   3   3  12        9.37       10.72      2.78 o 
   4   3  12       97.14       81.33     13.53 o 
  -7   4  12      399.66      390.99     12.89 o 
  -6   4  12      672.28      686.86     19.51 o 
  -5   4  12       49.18       56.64      7.95 o 
  -4   4  12      310.10      278.15     12.32 o 
  -3   4  12      540.21      538.66     13.44 o 
  -2   4  12       72.87       68.12      6.30 o 
  -1   4  12       21.93       27.51      4.09 o 
   0   4  12      690.87      706.21     12.89 o 
   1   4  12      239.63      226.40      8.33 o 
   2   4  12       48.38       41.18      4.33 o 
   3   4  12      566.03      561.15     24.62 o 
  -7   5  12       16.46        9.36      2.68 o 
  -6   5  12      183.04      173.33     17.48 o 
  -5   5  12     1050.57     1059.97     28.26 o 
  -4   5  12      401.86      458.04     24.89 o 
  -3   5  12      165.62      174.28      8.70 o 
  -2   5  12      392.76      388.61     13.11 o 
  -1   5  12      605.90      618.02     13.44 o 
   0   5  12       40.94       38.54      3.05 o 
   1   5  12      435.14      454.32     11.93 o 
   2   5  12      539.67      534.98     15.21 o 
   3   5  12        8.39        8.40      3.06 o 
  -7   6  12      388.49      417.20     19.18 o 
  -6   6  12      422.33      434.45     13.39 o 
  -5   6  12       11.19        8.83      4.42 o 
  -4   6  12      480.40      485.13     16.35 o 
  -3   6  12      383.73      417.94     12.43 o 
  -2   6  12       34.02       30.68      6.15 o 
  -1   6  12       43.03       49.75      6.54 o 
   0   6  12      338.87      348.55     13.39 o 
   1   6  12      168.50      164.96      6.60 o 
   2   6  12      165.20      155.41      9.44 o 
   3   6  12      137.10      114.43     15.74 o 
  -6   7  12       30.92       18.48      4.24 o 
  -5   7  12      230.51      238.77     11.30 o 
  -4   7  12      158.50      139.47      9.00 o 
  -3   7  12      240.58      254.41     11.33 o 
  -2   7  12       43.38       46.48     11.51 o 
  -1   7  12       41.07       40.53      7.14 o 
   0   7  12       15.38       12.93      3.95 o 
   1   7  12      126.58      147.70     22.15 o 
   2   7  12       14.55        9.96      2.77 o 
  -5   8  12        3.71       10.57      4.36 o 
  -4   8  12       33.51       39.38      6.15 o 
  -3   8  12        7.85        8.80      3.66 o 
  -2   8  12        7.08        8.80      3.87 o 
  -1   8  12       98.32       88.31     14.63 o 
   0   8  12       33.57       35.45      7.43 o 
   1   8  12        0.54        9.64      4.51 o 
  -4   9  12      314.47      358.33     11.89 o 
  -3   9  12        1.32        4.29      3.33 o 
  -2   9  12       89.10       97.61      9.47 o 
  -1   9  12      175.77      196.10     18.45 o 
   0   9  12        9.23       10.76      4.75 o 
  -7   1  13        7.40        7.78      2.97 o 
  -6   1  13      233.46      237.87      8.47 o 
  -5   1  13      879.40      844.15     16.64 o 
  -4   1  13        1.42        2.80      2.70 o 
  -3   1  13      329.50      322.42      9.24 o 
  -2   1  13      150.15      154.70      8.48 o 
  -1   1  13       13.27       12.24      2.45 o 
   0   1  13       64.69       57.10      7.31 o 
   1   1  13      196.14      199.17      7.98 o 
   2   1  13        4.93        7.66      2.26 o 
   3   1  13        6.85        9.68      2.96 o 
  -7   2  13      431.00      441.15     13.88 o 
  -6   2  13      135.20      119.71     12.02 o 
  -5   2  13      111.53      121.93     10.67 o 
  -4   2  13     2045.10     2132.78     35.03 o 
  -3   2  13      656.99      670.26     13.07 o 
  -2   2  13       36.98       42.27      5.13 o 
  -1   2  13     1332.09     1335.76     23.10 o 
   0   2  13      135.05      155.23      6.74 o 
   1   2  13        7.34        5.85      2.65 o 
   2   2  13      322.17      325.15      9.52 o 
   3   2  13      118.78      112.23      7.06 o 
  -7   3  13       11.83        9.70      4.40 o 
  -6   3  13      600.33      611.69     18.10 o 
  -5   3  13     1150.83     1195.94     34.14 o 
  -4   3  13        3.77        3.89      2.44 o 
  -3   3  13      974.56      985.35     18.60 o 
  -2   3  13     1298.04     1288.56     21.89 o 
  -1   3  13       73.43       62.55      6.54 o 
   0   3  13      584.44      564.57     13.38 o 
   1   3  13     1005.68     1007.76     20.64 o 
   2   3  13       46.38       58.16      6.68 o 
  -7   4  13      333.27      314.89     12.73 o 
  -6   4  13       46.47       34.32      7.94 o 
  -5   4  13       45.90       36.51      8.84 o 
  -4   4  13       84.30      103.34     10.53 o 
  -3   4  13      430.65      430.79     16.22 o 
  -2   4  13      229.51      219.31      8.24 o 
  -1   4  13      976.63      964.66     18.42 o 
   0   4  13      283.59      256.91     12.49 o 
   1   4  13       54.65       49.48      6.45 o 
   2   4  13      175.32      137.10     11.62 o 
  -6   5  13        1.06        4.95      3.12 o 
  -5   5  13       17.58       19.71      4.87 o 
  -4   5  13        5.55        3.45      3.53 o 
  -3   5  13        1.99        8.57      6.86 o 
  -2   5  13       30.49       16.44      4.74 o 
  -1   5  13        8.19       10.25      4.71 o 
   0   5  13       80.77       73.88      8.88 o 
   1   5  13        0.58        6.89      2.09 o 
   2   5  13       13.54       15.27      3.84 o 
  -6   6  13        7.75        6.23      3.52 o 
  -5   6  13       12.05       13.31      7.51 o 
  -4   6  13      201.99      195.11     19.75 o 
  -3   6  13       44.92       38.78      7.13 o 
  -2   6  13        3.11        6.81      2.64 o 
  -1   6  13      131.02      117.38     14.97 o 
   0   6  13       80.18       68.79      8.55 o 
   1   6  13        3.69       10.22      3.84 o 
  -5   7  13      261.24      293.11     11.85 o 
  -4   7  13       23.00       18.24      5.11 o 
  -3   7  13      117.80      117.47     11.77 o 
  -2   7  13      475.92      466.95     13.63 o 
  -1   7  13       12.80       15.22      2.92 o 
   0   7  13      110.07      118.19     23.94 o 
   1   7  13      270.21      282.02     19.21 o 
  -4   8  13      365.01      337.93     18.38 o 
  -3   8  13      243.71      231.69     18.62 o 
  -2   8  13      102.87       74.01      8.35 o 
  -1   8  13      285.27      296.39     19.06 o 
  -6   0  14      199.62      215.40     11.59 o 
  -5   0  14      369.46      344.47     25.79 o 
  -4   0  14      200.79      182.92     12.32 o 
  -3   0  14       72.39       64.00      8.27 o 
  -2   0  14      441.47      452.31     19.18 o 
  -1   0  14      316.36      341.49     14.18 o 
   0   0  14      264.39      252.07     19.81 o 
   1   0  14       29.83       28.42     13.98 o 
  -6   1  14      113.77       96.90     12.82 o 
  -5   1  14       50.96       42.60      5.52 o 
  -4   1  14       76.13       83.08     12.01 o 
  -3   1  14      392.91      390.19     11.37 o 
  -2   1  14      406.07      402.09     16.34 o 
  -1   1  14       16.41       15.96      2.89 o 
   0   1  14      481.41      475.67     12.12 o 
   1   1  14      234.14      237.17     10.03 o 
  -6   2  14       11.91       10.47      3.37 o 
  -5   2  14       12.77       11.95      4.02 o 
  -4   2  14       40.31       36.59      4.69 o 
  -3   2  14        0.19        6.27      1.96 o 
  -2   2  14      100.18       77.73      9.13 o 
  -1   2  14      629.21      649.13     24.24 o 
   0   2  14       72.07       55.93      6.18 o 
   1   2  14        5.85        8.60      3.02 o 
  -6   3  14       60.97       52.58      8.21 o 
  -5   3  14        8.93       12.13      3.95 o 
  -4   3  14        0.13        0.71      3.21 o 
  -3   3  14       27.62       19.71      4.07 o 
  -2   3  14       19.28       14.99      2.92 o 
  -1   3  14        6.32       11.96      2.39 o 
   0   3  14        2.98        4.37      2.43 o 
   1   3  14        4.88        8.48      2.76 o 
  -5   4  14      219.79      223.54     16.33 o 
  -4   4  14      547.61      552.69     16.00 o 
  -3   4  14        2.23        5.63      2.92 o 
  -2   4  14      156.26      160.60     12.33 o 
  -1   4  14      136.08      116.84      7.82 o 
   0   4  14       55.72       53.29      6.74 o 
   1   4  14      123.72      111.28     11.35 o 
  -5   5  14       94.54       87.50     17.09 o 
  -4   5  14       71.61       62.12     11.12 o 
  -3   5  14      530.98      572.69     17.34 o 
  -2   5  14      357.83      345.89     26.34 o 
  -1   5  14        1.31        6.42      2.78 o 
   0   5  14      550.32      565.09     26.62 o 
  -4   6  14      506.90      568.04     16.53 o 
  -3   6  14        1.29        2.68      2.72 o 
  -2   6  14      140.29      152.72      8.53 o 
  -1   6  14      383.29      378.32     16.28 o 
  -5   1  15       50.81       44.12      7.30 o 
  -4   1  15      262.77      252.41      9.83 o 
  -3   1  15      113.14      128.39      8.20 o 
  -2   1  15       67.24       56.94      6.66 o 
  -1   1  15       33.27       25.93      5.10 o 
  -4   2  15       34.44       26.04      6.42 o 
  -3   2  15       84.19       66.77      7.35 o 
  -2   2  15      324.33      319.50     10.69 o 
  -1   2  15      305.26      294.96     11.70 o 
  -4   3  15      301.23      265.80     15.03 o 
  -3   3  15      636.13      642.79     14.66 o 
  -2   3  15       52.87       52.85      8.88 o 
  -1   3  15      322.51      319.03     17.75 o 
                                                 
